# Supplementary material for: Evolutionary Study of the Crassphage Virus at Gene Level
Source: Viruses. 2020 Sep 17;12(9):1035. doi: 10.3390/v12091035 (PMC7551546; doi:10.3390/v12091035)
Supplement: Supplementary file 1 [file viruses-12-01035-s001.zip]

Archive with 5 entries (4 files):
- viruses-909877 supplementary after minor rev/
- viruses-909877 supplementary after minor rev/Table S1.xlsx
- viruses-909877 supplementary after minor rev/Table S2.xlsx
- viruses-909877 supplementary after minor rev/Table S3.xlsx
- viruses-909877 supplementary after minor rev/viruses 909877 supplementary.pdf
