# Supplementary material for: Evolutionary Study of the Crassphage Virus at Gene Level
Source: Viruses. 2020 Sep 17;12(9):1035. doi: 10.3390/v12091035 (PMC7551546; doi:10.3390/v12091035)
Supplement: Supplementary file 1 [file viruses-12-01035-s001.zip › viruses-909877 supplementary after minor rev/Table S1.xlsx]

## Sheet: all_crassphage_clean_ids
Table S1 - The table includes the starting database of the project: the original IDs of the 805 crAss-like contigs, the IDs used in the study and the accession number of the project deposited at NCBI database.
Previously assigned ID	ID used in this work	Accession number
Albania.02-01-2016.NODE_145_length_24863_cov_30.8788	Albania.1.1	PRJNA510571
Albania.02-01-2016.NODE_41_length_48044_cov_21.6149	Albania.1.2	PRJNA510571
Australia.02-04-2016.NODE_10545_length_5083_cov_5.59964	Australia.1.1	PRJNA510571
Australia.02-04-2016.NODE_20779_length_3183_cov_5.26535	Australia.1.2	PRJNA510571
Australia.02-04-2016.NODE_32786_length_2309_cov_82.0133	Australia.1.3	PRJNA510571
Australia.02-04-2016.NODE_35032_length_2207_cov_93.2026	Australia.1.4	PRJNA510571
Australia.02-04-2016.NODE_365_length_17903_cov_27.2653	Australia.1.5	PRJNA510571
Australia.02-04-2016.NODE_66_length_39256_cov_20.4355	Australia.1.6	PRJNA510571
Austria.02-04-2016.NODE_1027_length_14431_cov_5.32705	Austria.1.1	PRJNA510571
Austria.02-04-2016.NODE_339_length_23184_cov_7.77993	Austria.1.2	PRJNA510571
Baboon19.NODE_1347981_length_207_cov_1.210526	Baboon.1.1	PRJNA510571
Baboon19.NODE_420_length_68303	Baboon.1.2	PRJNA510571
Baboon19.NODE_543307_length_447_cov_1.117347	Baboon.1.3	PRJNA510571
Baboon19.NODE_903068_length_283_cov_1.377193	Baboon.1.4	PRJNA510571
Baboon36B.NODE_1122_length_50198	Baboon.2.1	PRJNA510571
Baboon36B.NODE_1629_length_41527	Baboon.2.2	PRJNA510571
Botswana.01-25-2016.NODE_1522_length_11708_cov_114.168	Botswana.1.1	PRJNA510571
Botswana.01-25-2016.NODE_19660_length_2601_cov_3.52239	Botswana.1.2	PRJNA510571
Botswana.01-25-2016.NODE_22738_length_2367_cov_2.84689	Botswana.1.3	PRJNA510571
Botswana.01-25-2016.NODE_492_length_21572_cov_106.522	Botswana.1.4	PRJNA510571
Botswana.01-25-2016.NODE_5730_length_5578_cov_2.82618	Botswana.1.5	PRJNA510571
Botswana.01-25-2016.NODE_886_length_15558_cov_147.325	Botswana.1.6	PRJNA510571
Brazil.02-15-2016.NODE_1518_length_20446_cov_27.1043	Brazil.1.1	PRJNA510571
Brazil.02-15-2016.NODE_1975_length_17198_cov_17.2186	Brazil.1.2	PRJNA510571
Brazil.02-15-2016.NODE_2071_length_16578_cov_14.7638	Brazil.1.3	PRJNA510571
Brazil.02-15-2016.NODE_32143_length_2645_cov_50.1579	Brazil.1.4	PRJNA510571
Brazil.02-15-2016.NODE_3849_length_10859_cov_16.3401	Brazil.1.5	PRJNA510571
Brazil.02-15-2016.NODE_4036_length_10524_cov_16.7774	Brazil.1.6	PRJNA510571
Brazil.02-15-2016.NODE_42797_length_2225_cov_11.777	Brazil.1.7	PRJNA510571
Brazil.02-15-2016.NODE_50003_length_2025_cov_4.91066	Brazil.1.8	PRJNA510571
Brazil.02-16-2016.NODE_111_length_31682_cov_37.0512	Brazil.2.1	PRJNA510571
Brazil.02-16-2016.NODE_156_length_25224_cov_44.5462	Brazil.2.2	PRJNA510571
Brazil.02-16-2016.NODE_160_length_24981_cov_28.3814	Brazil.2.3	PRJNA510571
Bulgaria.02-04-2016.NODE_14710_length_3631_cov_4.22679	Bulgaria.1.1	PRJNA510571
Bulgaria.02-04-2016.NODE_23124_length_2696_cov_8.14843	Bulgaria.1.2	PRJNA510571
Bulgaria.02-04-2016.NODE_257_length_24836_cov_30.2527	Bulgaria.1.3	PRJNA510571
Bulgaria.02-04-2016.NODE_27742_length_2387_cov_2.35334	Bulgaria.1.4	PRJNA510571
Bulgaria.02-04-2016.NODE_914_length_15392_cov_24.201	Bulgaria.1.5	PRJNA510571
Bulgaria.02-04-2016.NODE_95_length_33323_cov_25.3228	Bulgaria.1.6	PRJNA510571
Canada.01-26-2016.NODE_173_length_21577_cov_60.8762	Canada.1.1	PRJNA510571
Canada.01-26-2016.NODE_241_length_18821_cov_67.6919	Canada.1.2	PRJNA510571
Canada.01-26-2016.NODE_32481_length_2070_cov_176.203	Canada.1.3	PRJNA510571
Canada.01-26-2016.NODE_4372_length_8148_cov_4.4756	Canada.1.4	PRJNA510571
Canada.02-01-2016.NODE_10389_length_2211_cov_33.0172	Canada.2.1	PRJNA510571
Canada.02-01-2016.NODE_129_length_23885_cov_44.4623	Canada.2.2	PRJNA510571
Canada.02-01-2016.NODE_173_length_21076_cov_60.2204	Canada.2.3	PRJNA510571
Canada.02-01-2016.NODE_507_length_22046_cov_46.809	Canada.2.4	PRJNA510571
Canada.female.46.8032826,-71.242796.2012-02-22.CEAZ01004086.1 gut metagenome genome assembly P6C7-k21-2014-09-20, contig contig-3000008, whole genome shotgun sequence	Raymond_gut_canada.01	CEAZ01004086.1
Canada.female.46.8032826,-71.242796.2012-02-22.CEBY01021659.1 gut metagenome genome assembly P6C0-k21-2014-09-20, contig contig-34000042, whole genome shotgun sequence	Raymond_gut_canada.02	CEBY01021659.1
Canada.female.46.8032826,-71.242796.2012-05-30.CEAX01008107.1 gut metagenome genome assembly P6C90-k21-2014-09-20, contig contig-4000018, whole genome shotgun sequence	Raymond_gut_canada.03	CEAX01008107.1
Canada.female.46.8032826,-71.242796.2012-11-26.CDYQ01044106.1 gut metagenome genome assembly P15E0-k21-2014-09-20, contig contig-125, whole genome shotgun sequence	Raymond_gut_canada.04	CDYQ01044106.1
Canada.female.46.8032826,-71.242796.CDZN01024782	Raymond_gut_canada.05	CDZN01024782
Canada.female.46.8032826,-71.242796.CEAZ01003514	Raymond_gut_canada.06	CEAZ01003514
Canada.male.46.8032826,-71.242796.2012-01-21.CDZG01011568.1 gut metagenome genome assembly P19E7-k21-2014-09-20, contig contig-1000023, whole genome shotgun sequence	Raymond_gut_canada.07	CDZG01011568.1
Canada.male.46.8032826,-71.242796.2012-02-08.CEAO01012480.1 gut metagenome genome assembly P5E0-k21-2014-09-20, contig contig-1808000062, whole genome shotgun sequence	Raymond_gut_canada.08	CEAO01012480.1
Canada.male.46.8032826,-71.242796.2012-02-15.CEAP01009182.1 gut metagenome genome assembly P5E7-k21-2014-09-20, contig contig-2000062, whole genome shotgun sequence	Raymond_gut_canada.09	CEAP01009182.1
Canada.male.46.8032826,-71.242796.2012-03-21.CECJ01020686.1 gut metagenome genome assembly P8C0-k21-2014-09-20, contig contig-1188000098, whole genome shotgun sequence	Raymond_gut_canada.10	CJ01020686.1
Canada.male.46.8032826,-71.242796.2012-05-15.CEAQ01004906.1 gut metagenome genome assembly P5E90-k21-2014-09-20, contig contig-41000028, whole genome shotgun sequence	Raymond_gut_canada.11	CEAQ01004906.1
Canada.male.46.8032826,-71.242796.2012-05-15.CEAQ01009249.1 gut metagenome genome assembly P5E90-k21-2014-09-20, contig contig-1000054, whole genome shotgun sequence	Raymond_gut_canada.12	CEAQ01009249.1
Canada.male.46.8032826,-71.242796.2012-05-15.CEAQ01012336.1 gut metagenome genome assembly P5E90-k21-2014-09-20, contig contig-5000072, whole genome shotgun sequence	Raymond_gut_canada.13	CEAQ01012336.1
Canada.male.46.8032826,-71.242796.2012-06-20.CEAI01003327.1 gut metagenome genome assembly P8C90-k21-2014-09-20, contig contig-25000016, whole genome shotgun sequence	Raymond_gut_canada.14	CEAI01003327.1
Canada.male.46.8032826,-71.242796.2012-12-04.CDZA01043846.1 gut metagenome genome assembly P14E7-k21-2014-09-20, contig contig-5000070, whole genome shotgun sequence	Raymond_gut_canada.15	CDZA01043846.1
Canada.male.46.8032826,-71.242796.2013-01-15.CDYT01034747.1 gut metagenome genome assembly P17E0-k21-2014-09-20, contig contig-2561000119, whole genome shotgun sequence	Raymond_gut_canada.16	CDYT01034747.1
Canada.male.46.8032826,-71.242796.2013-01-22.CDYP01001827.1 gut metagenome genome assembly P17E7-k21-2014-09-20, contig contig-1763000008, whole genome shotgun sequence	Raymond_gut_canada.17	CDYP01001827.1
Canada.male.46.8032826,-71.242796.2013-02-26.CDZB01081670.1 gut metagenome genome assembly P14E90-k21-2014-09-20, contig contig-409000125, whole genome shotgun sequence	Raymond_gut_canada.18	CDZB01081670.1
Canada.male.46.8032826,-71.242796.2013-04-25.CDZK01028855.1 gut metagenome genome assembly P17E90-k21-2014-09-20, contig contig-2571000073, whole genome shotgun sequence	Raymond_gut_canada.19	CDZK01028855.1
Canada.male.46.8032826,-71.242796.CDZH01002743	Raymond_gut_canada.20	CDZH01002743
China.01-28-2016.NODE_1242_length_16822_cov_5.89068	China.1.1	PRJNA510571
China.01-28-2016.NODE_42297_length_2220_cov_3.71871	China.1.2	PRJNA510571
China.01-28-2016.NODE_48155_length_2059_cov_3.26946	China.1.3	PRJNA510571
China.01-28-2016.NODE_48182_length_2058_cov_3.49476	China.1.4	PRJNA510571
Colombia.01-27-2016.NODE_25_length_59693_cov_16.6043	Colombia.1.1	PRJNA510571
Colombia.01-27-2016.NODE_42_length_24941_cov_19.5844	Colombia.1.2	PRJNA510571
Cote_dIvoire.01-25-2016.NODE_1600_length_12434_cov_8.50763	CotedIvoire.1.1	PRJNA510571
Cote_dIvoire.01-25-2016.NODE_24487_length_2113_cov_11.0671	CotedIvoire.1.2	PRJNA510571
Cote_dIvoire.01-25-2016.NODE_491_length_24988_cov_11.6313	CotedIvoire.1.3	PRJNA510571
Cote_dIvoire.01-25-2016.NODE_519_length_24401_cov_7.7692	CotedIvoire.1.4	PRJNA510571
Cote_dIvoire.01-25-2016.NODE_530_length_24086_cov_8.75815	CotedIvoire.1.5	PRJNA510571
Croatia.02-01-2016.NODE_1261_length_11597_cov_34.5995	Croatia.1.1	PRJNA510571
Croatia.02-01-2016.NODE_1629_length_10088_cov_34.1701	Croatia.1.2	PRJNA510571
Croatia.02-01-2016.NODE_166_length_27821_cov_32.3395	Croatia.1.3	PRJNA510571
Croatia.02-01-2016.NODE_328_length_21265_cov_44.9803	Croatia.1.4	PRJNA510571
Czech_Rep.02-01-2016.NODE_1286_length_12932_cov_20.3376	Czech_Rep.1.01	PRJNA510571
Czech_Rep.02-01-2016.NODE_12976_length_2370_cov_2.90713	Czech_Rep.1.02	PRJNA510571
Czech_Rep.02-01-2016.NODE_13318_length_2322_cov_3.9528	Czech_Rep.1.03	PRJNA510571
Czech_Rep.02-01-2016.NODE_13529_length_2294_cov_4.4243	Czech_Rep.1.04	PRJNA510571
Czech_Rep.02-01-2016.NODE_14272_length_2205_cov_8.42279	Czech_Rep.1.05	PRJNA510571
Czech_Rep.02-01-2016.NODE_15041_length_2111_cov_3.05885	Czech_Rep.1.06	PRJNA510571
Czech_Rep.02-01-2016.NODE_1627_length_11331_cov_22.4007	Czech_Rep.1.07	PRJNA510571
Czech_Rep.02-01-2016.NODE_380_length_25093_cov_24.3848	Czech_Rep.1.08	PRJNA510571
Czech_Rep.02-01-2016.NODE_655_length_19137_cov_24.0677	Czech_Rep.1.09	PRJNA510571
Czech_Rep.02-01-2016.NODE_712_length_18093_cov_32.008	Czech_Rep.1.10	PRJNA510571
Denmark.02-03-2016.NODE_1140_length_16710_cov_53.2202	Denmark.1.1	PRJNA510571
Denmark.02-03-2016.NODE_2508_length_11683_cov_50.6746	Denmark.1.2	PRJNA510571
Denmark.02-03-2016.NODE_281_length_20339_cov_25.2082	Denmark.1.3	PRJNA510571
Denmark.02-03-2016.NODE_347_length_18013_cov_17.8591	Denmark.1.4	PRJNA510571
Denmark.02-03-2016.NODE_61_length_47627_cov_18.2776	Denmark.1.5	PRJNA510571
Denmark.02-03-2016.NODE_891_length_18628_cov_55.8693	Denmark.1.6	PRJNA510571
Dunia_s_4.NODE_1605140_length_210_cov_0.948387	Gorilla.1.1.1	PRJNA510571
Dunia_s_4.NODE_811689_length_285_cov_0.782609	Gorilla.1.1.2	PRJNA510571
Dunia_s_5.NODE_102745_length_766_cov_2.002813	Gorilla.1.2.1	PRJNA510571
Ecuador.02-06-2016.NODE_11385_length_2530_cov_4.51677	Ecuador.1.1	PRJNA510571
Ecuador.02-06-2016.NODE_15654_length_2104_cov_3.00634	Ecuador.1.2	PRJNA510571
Ecuador.02-06-2016.NODE_267_length_23781_cov_83.614	Ecuador.1.3	PRJNA510571
Ecuador.02-06-2016.NODE_317_length_22106_cov_69.6777	Ecuador.1.4	PRJNA510571
Ecuador.02-06-2016.NODE_504_length_17396_cov_63.8546	Ecuador.1.5	PRJNA510571
Ecuador.02-06-2016.NODE_6014_length_3774_cov_4.0285	Ecuador.1.6	PRJNA510571
Ecuador.02-06-2016.NODE_672_length_14786_cov_72.1033	Ecuador.1.7	PRJNA510571
Ecuador.02-06-2016.NODE_9814_length_2756_cov_4.80304	Ecuador.1.8	PRJNA510571
emb|CDYU01054141| Length: 16605	Gut.01	CDYU01054141
emb|CDYY01026109| Length: 27084	Gut.02	CDYY01026109
emb|CDZN01015494| Length: 21292	Gut.03	CDZN01015494
emb|CDZU01006070| Length: 10521	Gut.04	CDZU01006070
emb|CENI01005536| Length: 13057	Marine.01	CENI01005536
emb|CEPI01076610| Length: 13824	Marine.02	CEPI01076610
emb|CEPX01060845| Length: 16983	Marine.03	CEPX01060845
emb|CERN01007417| Length: 15085	Marine.04	CERN01007417
emb|CERO01037666| Length: 26142	Marine.05	CERO01037666
emb|CERP01008271| Length: 13016	Marine.06	CERP01008271
emb|CERP01008503| Length: 12478	Marine.07	CERP01008503
emb|CERT01069763| Length: 10191	Marine.08	CERT01069763
emb|CEWQ01036811| Length: 76581	Marine.09	CEWQ01036811
emb|FLOH01000672| Length: 65710	Marine.10	FLOH01000672
emb|FLOH01001411| Length: 37672	Marine.11	FLOH01001411
emb|FUIF01000105| Length: 19475	Marine.12	FUIF01000105
Ethiopia.02-01-2016.NODE_190_length_20426_cov_9.56306	Ethiopia.1.1	PRJNA510571
Ethiopia.02-01-2016.NODE_3457_length_3384_cov_3.00421	Ethiopia.1.2	PRJNA510571
Ethiopia.02-01-2016.NODE_4_length_75696_cov_10.7976	Ethiopia.1.3	PRJNA510571
F1M.1.NODE_2_length_67217_cov_30.078393	Reyes_gut_F1M-1.1	SRX023429
F1M.1.NODE_3_length_66692_cov_51.089680	Reyes_gut_F1M-1.2	SRX023429
F1M.2.NODE_1_length_97959_cov_46.765433	Reyes_gut_F1M-2.1	SRX023429
F1M.NODE_1_length_98064_cov_51.482698	Reyes_gut_F1M.1	SRX023429
F1M.NODE_219_length_574_cov_1.006711	Reyes_gut_F1M.2	SRX023429
F1M.NODE_263_length_506_cov_1.121372	Reyes_gut_F1M.3	SRX023429
F1M.NODE_270_length_499_cov_1.591398	Reyes_gut_F1M.4	SRX023429
F1M.NODE_303_length_470_cov_1.309038	Reyes_gut_F1M.5	SRX023429
F1M.NODE_311_length_464_cov_1.136499	Reyes_gut_F1M.6	SRX023429
F1T2.NODE_378_length_764_cov_1.020408	Reyes_gut_F1T2.1	SRX023429
F1T2.NODE_627_length_589_cov_0.686147	Reyes_gut_F1T2.2	SRX023429
F1T2.NODE_709_length_557_cov_0.804651	Reyes_gut_F1T2.3	SRX023429
F1T2.NODE_712_length_556_cov_0.822844	Reyes_gut_F1T2.4	SRX023429
F1T2.NODE_948_length_489_cov_0.837017	Reyes_gut_F1T2.5	SRX023429
F1T2.NODE_969_length_486_cov_0.774373	Reyes_gut_F1T2.6	SRX023429
F2M.1.NODE_1_length_97876_cov_8.385428	Reyes_gut_F2M-1.1	SRX023429
F2M.1_R.NODE_1_length_97776_cov_6.878286	Reyes_gut_F2M-1_R.1	SRX023429
F2M.2.NODE_1_length_58021_cov_10.931339	Reyes_gut_F2M-2.1	SRX023429
F2M.2.NODE_3_length_38347_cov_10.864071	Reyes_gut_F2M-2.2	SRX023429
F2M.3.NODE_1_length_97875_cov_16.355633	Reyes_gut_F2M-3.1	SRX023429
F2M.NODE_1002_length_255_cov_2.289062	Reyes_gut_F2M.001	SRX023429
F2M.NODE_1015_length_252_cov_25.144000	Reyes_gut_F2M.002	SRX023429
F2M.NODE_1021_length_252_cov_1.016000	Reyes_gut_F2M.003	SRX023429
F2M.NODE_1031_length_251_cov_1.096774	Reyes_gut_F2M.004	SRX023429
F2M.NODE_1038_length_250_cov_3.552846	Reyes_gut_F2M.005	SRX023429
F2M.NODE_103_length_3569_cov_25.864323	Reyes_gut_F2M.006	SRX023429
F2M.NODE_1045_length_250_cov_1.780488	Reyes_gut_F2M.007	SRX023429
F2M.NODE_1052_length_250_cov_1.479675	Reyes_gut_F2M.008	SRX023429
F2M.NODE_1054_length_250_cov_1.089431	Reyes_gut_F2M.009	SRX023429
F2M.NODE_1077_length_249_cov_2.000000	Reyes_gut_F2M.010	SRX023429
F2M.NODE_1081_length_249_cov_1.680328	Reyes_gut_F2M.011	SRX023429
F2M.NODE_1089_length_249_cov_1.278689	Reyes_gut_F2M.012	SRX023429
F2M.NODE_1098_length_249_cov_1.049180	Reyes_gut_F2M.013	SRX023429
F2M.NODE_1114_length_248_cov_3.818182	Reyes_gut_F2M.014	SRX023429
F2M.NODE_1121_length_248_cov_2.000000	Reyes_gut_F2M.015	SRX023429
F2M.NODE_1126_length_248_cov_1.694215	Reyes_gut_F2M.016	SRX023429
F2M.NODE_1132_length_248_cov_1.570248	Reyes_gut_F2M.017	SRX023429
F2M.NODE_1136_length_248_cov_1.429752	Reyes_gut_F2M.018	SRX023429
F2M.NODE_1141_length_248_cov_1.371901	Reyes_gut_F2M.019	SRX023429
F2M.NODE_1144_length_248_cov_1.297521	Reyes_gut_F2M.020	SRX023429
F2M.NODE_115_length_3179_cov_35.628113	Reyes_gut_F2M.021	SRX023429
F2M.NODE_1175_length_247_cov_2.075000	Reyes_gut_F2M.022	SRX023429
F2M.NODE_1184_length_247_cov_1.666667	Reyes_gut_F2M.023	SRX023429
F2M.NODE_1213_length_247_cov_1.016667	Reyes_gut_F2M.024	SRX023429
F2M.NODE_1217_length_247_cov_1.008333	Reyes_gut_F2M.025	SRX023429
F2M.NODE_1219_length_247_cov_1.008333	Reyes_gut_F2M.026	SRX023429
F2M.NODE_1222_length_246_cov_20.000000	Reyes_gut_F2M.027	SRX023429
F2M.NODE_1223_length_246_cov_18.252101	Reyes_gut_F2M.028	SRX023429
F2M.NODE_1230_length_246_cov_2.663866	Reyes_gut_F2M.029	SRX023429
F2M.NODE_1233_length_246_cov_2.386555	Reyes_gut_F2M.030	SRX023429
F2M.NODE_1237_length_246_cov_1.983193	Reyes_gut_F2M.031	SRX023429
F2M.NODE_1242_length_246_cov_1.865546	Reyes_gut_F2M.032	SRX023429
F2M.NODE_1247_length_246_cov_1.764706	Reyes_gut_F2M.033	SRX023429
F2M.NODE_1251_length_246_cov_1.680672	Reyes_gut_F2M.034	SRX023429
F2M.NODE_1257_length_246_cov_1.605042	Reyes_gut_F2M.035	SRX023429
F2M.NODE_1258_length_246_cov_1.554622	Reyes_gut_F2M.036	SRX023429
F2M.NODE_1262_length_246_cov_1.445378	Reyes_gut_F2M.037	SRX023429
F2M.NODE_1275_length_246_cov_1.117647	Reyes_gut_F2M.038	SRX023429
F2M.NODE_1282_length_245_cov_3.703390	Reyes_gut_F2M.039	SRX023429
F2M.NODE_1285_length_245_cov_3.008475	Reyes_gut_F2M.040	SRX023429
F2M.NODE_1287_length_245_cov_2.677966	Reyes_gut_F2M.041	SRX023429
F2M.NODE_1298_length_245_cov_1.906780	Reyes_gut_F2M.042	SRX023429
F2M.NODE_1304_length_245_cov_1.457627	Reyes_gut_F2M.043	SRX023429
F2M.NODE_1305_length_245_cov_1.389831	Reyes_gut_F2M.044	SRX023429
F2M.NODE_1306_length_245_cov_1.372881	Reyes_gut_F2M.045	SRX023429
F2M.NODE_1315_length_245_cov_1.127119	Reyes_gut_F2M.046	SRX023429
F2M.NODE_1316_length_245_cov_1.110169	Reyes_gut_F2M.047	SRX023429
F2M.NODE_1332_length_244_cov_1.615385	Reyes_gut_F2M.048	SRX023429
F2M.NODE_1341_length_243_cov_44.870690	Reyes_gut_F2M.049	SRX023429
F2M.NODE_1346_length_243_cov_3.060345	Reyes_gut_F2M.050	SRX023429
F2M.NODE_1348_length_243_cov_2.956897	Reyes_gut_F2M.051	SRX023429
F2M.NODE_1349_length_243_cov_2.543103	Reyes_gut_F2M.052	SRX023429
F2M.NODE_1350_length_243_cov_2.439655	Reyes_gut_F2M.053	SRX023429
F2M.NODE_1357_length_243_cov_1.637931	Reyes_gut_F2M.054	SRX023429
F2M.NODE_1362_length_243_cov_1.491379	Reyes_gut_F2M.055	SRX023429
F2M.NODE_1365_length_243_cov_1.137931	Reyes_gut_F2M.056	SRX023429
F2M.NODE_1368_length_242_cov_4.565217	Reyes_gut_F2M.057	SRX023429
F2M.NODE_1371_length_242_cov_1.113043	Reyes_gut_F2M.058	SRX023429
F2M.NODE_1373_length_241_cov_5.035088	Reyes_gut_F2M.059	SRX023429
F2M.NODE_1374_length_241_cov_3.210526	Reyes_gut_F2M.060	SRX023429
F2M.NODE_1375_length_241_cov_2.421053	Reyes_gut_F2M.061	SRX023429
F2M.NODE_1377_length_241_cov_1.184211	Reyes_gut_F2M.062	SRX023429
F2M.NODE_138_length_2663_cov_38.479890	Reyes_gut_F2M.063	SRX023429
F2M.NODE_1391_length_237_cov_3.145455	Reyes_gut_F2M.064	SRX023429
F2M.NODE_1393_length_237_cov_2.672727	Reyes_gut_F2M.065	SRX023429
F2M.NODE_1394_length_237_cov_1.636364	Reyes_gut_F2M.066	SRX023429
F2M.NODE_1429_length_211_cov_2.464286	Reyes_gut_F2M.067	SRX023429
F2M.NODE_1436_length_206_cov_31.936709	Reyes_gut_F2M.068	SRX023429
F2M.NODE_151_length_2383_cov_20.872340	Reyes_gut_F2M.069	SRX023429
F2M.NODE_154_length_2373_cov_18.242654	Reyes_gut_F2M.070	SRX023429
F2M.NODE_160_length_2169_cov_16.575906	Reyes_gut_F2M.071	SRX023429
F2M.NODE_188_length_1808_cov_19.587745	Reyes_gut_F2M.072	SRX023429
F2M.NODE_216_length_1443_cov_22.125380	Reyes_gut_F2M.073	SRX023429
F2M.NODE_218_length_1426_cov_38.976135	Reyes_gut_F2M.074	SRX023429
F2M.NODE_223_length_1383_cov_33.574841	Reyes_gut_F2M.075	SRX023429
F2M.NODE_246_length_1237_cov_9.071171	Reyes_gut_F2M.076	SRX023429
F2M.NODE_259_length_1166_cov_24.654475	Reyes_gut_F2M.077	SRX023429
F2M.NODE_263_length_1147_cov_24.602941	Reyes_gut_F2M.078	SRX023429
F2M.NODE_268_length_1128_cov_18.089910	Reyes_gut_F2M.079	SRX023429
F2M.NODE_26_length_11901_cov_18.710888	Reyes_gut_F2M.080	SRX023429
F2M.NODE_274_length_1093_cov_27.012422	Reyes_gut_F2M.081	SRX023429
F2M.NODE_280_length_1082_cov_18.396859	Reyes_gut_F2M.082	SRX023429
F2M.NODE_28_length_11214_cov_16.295842	Reyes_gut_F2M.083	SRX023429
F2M.NODE_305_length_1006_cov_18.965870	Reyes_gut_F2M.084	SRX023429
F2M.NODE_312_length_983_cov_29.544393	Reyes_gut_F2M.085	SRX023429
F2M.NODE_341_length_918_cov_31.046776	Reyes_gut_F2M.086	SRX023429
F2M.NODE_34_length_10228_cov_18.949906	Reyes_gut_F2M.087	SRX023429
F2M.NODE_361_length_856_cov_29.336077	Reyes_gut_F2M.088	SRX023429
F2M.NODE_370_length_835_cov_18.831921	Reyes_gut_F2M.089	SRX023429
F2M.NODE_373_length_829_cov_28.176638	Reyes_gut_F2M.090	SRX023429
F2M.NODE_388_length_806_cov_20.712813	Reyes_gut_F2M.091	SRX023429
F2M.NODE_411_length_775_cov_22.654321	Reyes_gut_F2M.092	SRX023429
F2M.NODE_420_length_758_cov_24.817750	Reyes_gut_F2M.093	SRX023429
F2M.NODE_476_length_692_cov_27.412389	Reyes_gut_F2M.094	SRX023429
F2M.NODE_484_length_675_cov_25.468978	Reyes_gut_F2M.095	SRX023429
F2M.NODE_50_length_7219_cov_18.106035	Reyes_gut_F2M.096	SRX023429
F2M.NODE_580_length_580_cov_15.929360	Reyes_gut_F2M.097	SRX023429
F2M.NODE_585_length_577_cov_25.835556	Reyes_gut_F2M.098	SRX023429
F2M.NODE_593_length_571_cov_15.096847	Reyes_gut_F2M.099	SRX023429
F2M.NODE_633_length_541_cov_27.053140	Reyes_gut_F2M.100	SRX023429
F2M.NODE_656_length_521_cov_0.939086	Reyes_gut_F2M.101	SRX023429
F2M.NODE_667_length_515_cov_18.180412	Reyes_gut_F2M.102	SRX023429
F2M.NODE_679_length_511_cov_18.419271	Reyes_gut_F2M.103	SRX023429
F2M.NODE_683_length_510_cov_36.133159	Reyes_gut_F2M.104	SRX023429
F2M.NODE_684_length_510_cov_20.751958	Reyes_gut_F2M.105	SRX023429
F2M.NODE_698_length_502_cov_26.936000	Reyes_gut_F2M.106	SRX023429
F2M.NODE_701_length_501_cov_30.283422	Reyes_gut_F2M.107	SRX023429
F2M.NODE_712_length_498_cov_30.773585	Reyes_gut_F2M.108	SRX023429
F2M.NODE_713_length_498_cov_1.557951	Reyes_gut_F2M.109	SRX023429
F2M.NODE_756_length_438_cov_13.816720	Reyes_gut_F2M.110	SRX023429
F2M.NODE_775_length_406_cov_15.243728	Reyes_gut_F2M.111	SRX023429
F2M.NODE_776_length_404_cov_26.927798	Reyes_gut_F2M.112	SRX023429
F2M.NODE_778_length_397_cov_25.355556	Reyes_gut_F2M.113	SRX023429
F2M.NODE_781_length_390_cov_48.281369	Reyes_gut_F2M.114	SRX023429
F2M.NODE_789_length_383_cov_20.179688	Reyes_gut_F2M.115	SRX023429
F2M.NODE_798_length_372_cov_24.277551	Reyes_gut_F2M.116	SRX023429
F2M.NODE_802_length_365_cov_23.571429	Reyes_gut_F2M.117	SRX023429
F2M.NODE_80_length_4669_cov_22.433069	Reyes_gut_F2M.118	SRX023429
F2M.NODE_819_length_354_cov_37.140969	Reyes_gut_F2M.119	SRX023429
F2M.NODE_823_length_350_cov_51.937220	Reyes_gut_F2M.120	SRX023429
F2M.NODE_824_length_350_cov_21.488789	Reyes_gut_F2M.121	SRX023429
F2M.NODE_828_length_345_cov_16.669725	Reyes_gut_F2M.122	SRX023429
F2M.NODE_850_length_328_cov_27.567164	Reyes_gut_F2M.123	SRX023429
F2M.NODE_853_length_325_cov_38.636364	Reyes_gut_F2M.124	SRX023429
F2M.NODE_86_length_4377_cov_21.497176	Reyes_gut_F2M.125	SRX023429
F2M.NODE_874_length_311_cov_49.804348	Reyes_gut_F2M.126	SRX023429
F2M.NODE_876_length_310_cov_44.497268	Reyes_gut_F2M.127	SRX023429
F2M.NODE_884_length_305_cov_34.365169	Reyes_gut_F2M.128	SRX023429
F2M.NODE_904_length_293_cov_7.072289	Reyes_gut_F2M.129	SRX023429
F2M.NODE_911_length_285_cov_33.082278	Reyes_gut_F2M.130	SRX023429
F2M.NODE_912_length_285_cov_29.626582	Reyes_gut_F2M.131	SRX023429
F2M.NODE_914_length_285_cov_5.854430	Reyes_gut_F2M.132	SRX023429
F2M.NODE_932_length_275_cov_16.959459	Reyes_gut_F2M.133	SRX023429
F2M.NODE_940_length_273_cov_42.595890	Reyes_gut_F2M.134	SRX023429
F2M.NODE_943_length_273_cov_15.527397	Reyes_gut_F2M.135	SRX023429
F2M.NODE_958_length_263_cov_1.066176	Reyes_gut_F2M.136	SRX023429
F2M.NODE_95_length_3877_cov_20.605867	Reyes_gut_F2M.137	SRX023429
F2M.NODE_976_length_255_cov_19.640625	Reyes_gut_F2M.138	SRX023429
F2M.NODE_984_length_255_cov_10.929688	Reyes_gut_F2M.139	SRX023429
F2M.NODE_992_length_255_cov_5.953125	Reyes_gut_F2M.140	SRX023429
F2M.NODE_995_length_255_cov_4.609375	Reyes_gut_F2M.141	SRX023429
F2M.NODE_997_length_255_cov_4.289062	Reyes_gut_F2M.142	SRX023429
F2T1.1.NODE_1_length_96544_cov_84.338598	Reyes_gut_F2T1-1.1	SRX023429
F2T1.1_R.NODE_1_length_97088_cov_25.648542	Reyes_gut_F2T1-1_R.1	SRX023429
F2T1.2.NODE_1_length_97120_cov_58.884747	Reyes_gut_F2T1-2.1	SRX023429
F2T1.3.NODE_1_length_95960_cov_23.222460	Reyes_gut_F2T1-3.1	SRX023429
F2T1.NODE_1_length_97192_cov_95.374728	Reyes_gut_F2T1.1	SRX023429
F2T2.1_R.NODE_2_length_15253_cov_5.470851	Reyes_gut_F2T2-1_R.1	SRX023429
F2T2.2.NODE_1_length_97119_cov_25.006655	Reyes_gut_F2T2-2.1	SRX023429
F2T2.NODE_1_length_97191_cov_16.527374	Reyes_gut_F2T2.1	SRX023429
F3M.NODE_105_length_1116_cov_1.033367	Reyes_gut_F3M.01	SRX023429
F3M.NODE_111_length_1090_cov_1.309450	Reyes_gut_F3M.02	SRX023429
F3M.NODE_116_length_1014_cov_1.895152	Reyes_gut_F3M.03	SRX023429
F3M.NODE_119_length_1004_cov_1.448119	Reyes_gut_F3M.04	SRX023429
F3M.NODE_121_length_974_cov_1.056671	Reyes_gut_F3M.05	SRX023429
F3M.NODE_139_length_874_cov_0.763052	Reyes_gut_F3M.06	SRX023429
F3M.NODE_164_length_773_cov_1.843653	Reyes_gut_F3M.07	SRX023429
F3M.NODE_175_length_739_cov_1.400327	Reyes_gut_F3M.08	SRX023429
F3M.NODE_17_length_5997_cov_2.170528	Reyes_gut_F3M.09	SRX023429
F3M.NODE_185_length_707_cov_0.737931	Reyes_gut_F3M.10	SRX023429
F3M.NODE_20_length_5176_cov_2.053476	Reyes_gut_F3M.11	SRX023429
F3M.NODE_215_length_649_cov_1.729885	Reyes_gut_F3M.12	SRX023429
F3M.NODE_225_length_627_cov_1.566000	Reyes_gut_F3M.13	SRX023429
F3M.NODE_229_length_623_cov_1.627016	Reyes_gut_F3M.14	SRX023429
F3M.NODE_233_length_621_cov_1.838057	Reyes_gut_F3M.15	SRX023429
F3M.NODE_250_length_592_cov_2.251613	Reyes_gut_F3M.16	SRX023429
F3M.NODE_25_length_4423_cov_2.510940	Reyes_gut_F3M.17	SRX023429
F3M.NODE_262_length_576_cov_1.438753	Reyes_gut_F3M.18	SRX023429
F3M.NODE_263_length_571_cov_1.704955	Reyes_gut_F3M.19	SRX023429
F3M.NODE_268_length_565_cov_1.105023	Reyes_gut_F3M.20	SRX023429
F3M.NODE_284_length_546_cov_1.976134	Reyes_gut_F3M.21	SRX023429
F3M.NODE_285_length_545_cov_2.435407	Reyes_gut_F3M.22	SRX023429
F3M.NODE_28_length_4246_cov_1.600874	Reyes_gut_F3M.23	SRX023429
F3M.NODE_296_length_535_cov_1.156863	Reyes_gut_F3M.24	SRX023429
F3M.NODE_302_length_529_cov_1.529851	Reyes_gut_F3M.25	SRX023429
F3M.NODE_319_length_507_cov_1.315789	Reyes_gut_F3M.26	SRX023429
F3M.NODE_332_length_495_cov_1.410326	Reyes_gut_F3M.27	SRX023429
F3M.NODE_35_length_3484_cov_1.892464	Reyes_gut_F3M.28	SRX023429
F3M.NODE_368_length_474_cov_1.890490	Reyes_gut_F3M.29	SRX023429
F3M.NODE_372_length_474_cov_0.720461	Reyes_gut_F3M.30	SRX023429
F3M.NODE_375_length_471_cov_0.808140	Reyes_gut_F3M.31	SRX023429
F3M.NODE_380_length_468_cov_1.785924	Reyes_gut_F3M.32	SRX023429
F3M.NODE_394_length_461_cov_1.221557	Reyes_gut_F3M.33	SRX023429
F3M.NODE_399_length_202_cov_1.373333	Reyes_gut_F3M.34	SRX023429
F3M.NODE_39_length_2879_cov_1.401890	Reyes_gut_F3M.35	SRX023429
F3M.NODE_41_length_2712_cov_1.215474	Reyes_gut_F3M.36	SRX023429
F3M.NODE_42_length_2637_cov_1.173705	Reyes_gut_F3M.37	SRX023429
F3M.NODE_43_length_2585_cov_1.378356	Reyes_gut_F3M.38	SRX023429
F3M.NODE_46_length_2423_cov_2.260889	Reyes_gut_F3M.39	SRX023429
F3M.NODE_48_length_2366_cov_0.991514	Reyes_gut_F3M.40	SRX023429
F3M.NODE_54_length_2098_cov_1.382040	Reyes_gut_F3M.41	SRX023429
F3M.NODE_55_length_1976_cov_1.348837	Reyes_gut_F3M.42	SRX023429
F3M.NODE_58_length_1886_cov_1.217169	Reyes_gut_F3M.43	SRX023429
F3M.NODE_60_length_1813_cov_1.488138	Reyes_gut_F3M.44	SRX023429
F3M.NODE_61_length_1745_cov_1.109394	Reyes_gut_F3M.45	SRX023429
F3M.NODE_64_length_1730_cov_1.852152	Reyes_gut_F3M.46	SRX023429
F3M.NODE_69_length_1661_cov_1.342243	Reyes_gut_F3M.47	SRX023429
F3M.NODE_74_length_1478_cov_1.663953	Reyes_gut_F3M.48	SRX023429
F3M.NODE_75_length_1460_cov_1.266317	Reyes_gut_F3M.49	SRX023429
F3M.NODE_86_length_1285_cov_0.910190	Reyes_gut_F3M.50	SRX023429
F3M.NODE_94_length_1227_cov_1.728182	Reyes_gut_F3M.51	SRX023429
F3M.NODE_96_length_1207_cov_1.491667	Reyes_gut_F3M.52	SRX023429
F3M.NODE_99_length_1171_cov_1.211686	Reyes_gut_F3M.53	SRX023429
F3T1.1.NODE_1_length_93848_cov_37.529933	Reyes_gut_F3T1-1.1	SRX023429
F3T1.2.NODE_1_length_93869_cov_36.327307	Reyes_gut_F3T1-2.1	SRX023429
F3T1.3.NODE_1_length_94897_cov_60.892326	Reyes_gut_F3T1-3.1	SRX023429
F3T1.NODE_1_length_93937_cov_66.446967	Reyes_gut_F3T1.1	SRX023429
F3T2.2.NODE_1_length_96298_cov_30.082354	Reyes_gut_F3T2-2.1	SRX023429
F3T2.3.NODE_1_length_63279_cov_18.045125	Reyes_gut_F3T2-3.1	SRX023429
F3T2.3.NODE_5_length_32825_cov_15.991395	Reyes_gut_F3T2-3.1	SRX023429
F3T2.NODE_104_length_1791_cov_15.254808	Reyes_gut_F3T2.01	SRX023429
F3T2.NODE_119_length_1635_cov_2.379973	Reyes_gut_F3T2.02	SRX023429
F3T2.NODE_123_length_1597_cov_4.781633	Reyes_gut_F3T2.03	SRX023429
F3T2.NODE_12_length_28369_cov_7.581970	Reyes_gut_F3T2.04	SRX023429
F3T2.NODE_140_length_1467_cov_3.194030	Reyes_gut_F3T2.05	SRX023429
F3T2.NODE_143_length_1462_cov_10.904120	Reyes_gut_F3T2.06	SRX023429
F3T2.NODE_175_length_1284_cov_16.061366	Reyes_gut_F3T2.07	SRX023429
F3T2.NODE_176_length_1279_cov_2.218750	Reyes_gut_F3T2.08	SRX023429
F3T2.NODE_197_length_1174_cov_10.765998	Reyes_gut_F3T2.09	SRX023429
F3T2.NODE_19_length_10461_cov_8.714631	Reyes_gut_F3T2.10	SRX023429
F3T2.NODE_201_length_1159_cov_3.653101	Reyes_gut_F3T2.11	SRX023429
F3T2.NODE_237_length_1037_cov_2.835165	Reyes_gut_F3T2.12	SRX023429
F3T2.NODE_245_length_1002_cov_3.514286	Reyes_gut_F3T2.13	SRX023429
F3T2.NODE_269_length_923_cov_2.821608	Reyes_gut_F3T2.14	SRX023429
F3T2.NODE_3_length_52891_cov_7.439428	Reyes_gut_F3T2.15	SRX023429
F3T2.NODE_411_length_723_cov_2.073826	Reyes_gut_F3T2.16	SRX023429
F3T2.NODE_468_length_667_cov_2.464815	Reyes_gut_F3T2.17	SRX023429
F3T2.NODE_477_length_660_cov_1.797373	Reyes_gut_F3T2.18	SRX023429
F3T2.NODE_479_length_659_cov_11.716165	Reyes_gut_F3T2.19	SRX023429
F3T2.NODE_480_length_659_cov_1.283835	Reyes_gut_F3T2.20	SRX023429
F3T2.NODE_55_length_2742_cov_2.175526	Reyes_gut_F3T2.21	SRX023429
F3T2.NODE_561_length_608_cov_1.808732	Reyes_gut_F3T2.22	SRX023429
F3T2.NODE_570_length_605_cov_1.958159	Reyes_gut_F3T2.23	SRX023429
F3T2.NODE_572_length_604_cov_2.750524	Reyes_gut_F3T2.24	SRX023429
F3T2.NODE_603_length_589_cov_1.257576	Reyes_gut_F3T2.25	SRX023429
F3T2.NODE_631_length_578_cov_12.988914	Reyes_gut_F3T2.26	SRX023429
F3T2.NODE_632_length_578_cov_5.563193	Reyes_gut_F3T2.27	SRX023429
F3T2.NODE_650_length_569_cov_1.819005	Reyes_gut_F3T2.28	SRX023429
F3T2.NODE_658_length_568_cov_1.396825	Reyes_gut_F3T2.29	SRX023429
F3T2.NODE_681_length_561_cov_1.451613	Reyes_gut_F3T2.30	SRX023429
F3T2.NODE_782_length_523_cov_2.426768	Reyes_gut_F3T2.31	SRX023429
F3T2.NODE_807_length_511_cov_2.541667	Reyes_gut_F3T2.32	SRX023429
F3T2.NODE_868_length_494_cov_3.416894	Reyes_gut_F3T2.33	SRX023429
F3T2.NODE_896_length_487_cov_2.458333	Reyes_gut_F3T2.34	SRX023429
F3T2.NODE_980_length_474_cov_7.484150	Reyes_gut_F3T2.35	SRX023429
F4M.2.NODE_2_length_55644_cov_24.509939	Reyes_gut_F4M-2.1	SRX023429
F4M.2.NODE_3_length_40134_cov_26.775618	Reyes_gut_F4M-2.2	SRX023429
F4M.3.NODE_1_length_12484_cov_6.645587	Reyes_gut_F4M-3.1	SRX023429
F4M.3_R.NODE_2_length_23665_cov_5.068191	Reyes_gut_F4M-3_R.1	SRX023429
F4M.3_R.NODE_4_length_21648_cov_4.585792	Reyes_gut_F4M-3_R.2	SRX023429
F4M.3_R.NODE_5_length_14788_cov_4.182787	Reyes_gut_F4M-3_R.3	SRX023429
F4M.NODE_103_length_1248_cov_19.705620	Reyes_gut_F4M.01	SRX023429
F4M.NODE_104_length_1248_cov_9.355932	Reyes_gut_F4M.02	SRX023429
F4M.NODE_117_length_1110_cov_20.790437	Reyes_gut_F4M.03	SRX023429
F4M.NODE_118_length_1110_cov_11.923703	Reyes_gut_F4M.04	SRX023429
F4M.NODE_11_length_13075_cov_20.670837	Reyes_gut_F4M.05	SRX023429
F4M.NODE_129_length_1042_cov_25.131148	Reyes_gut_F4M.06	SRX023429
F4M.NODE_12_length_12913_cov_19.628187	Reyes_gut_F4M.07	SRX023429
F4M.NODE_131_length_998_cov_24.489093	Reyes_gut_F4M.08	SRX023429
F4M.NODE_132_length_998_cov_9.747417	Reyes_gut_F4M.09	SRX023429
F4M.NODE_13_length_12710_cov_18.547882	Reyes_gut_F4M.10	SRX023429
F4M.NODE_152_length_911_cov_24.885204	Reyes_gut_F4M.11	SRX023429
F4M.NODE_157_length_887_cov_29.407895	Reyes_gut_F4M.12	SRX023429
F4M.NODE_163_length_832_cov_8.802837	Reyes_gut_F4M.13	SRX023429
F4M.NODE_17_length_8593_cov_15.480747	Reyes_gut_F4M.14	SRX023429
F4M.NODE_190_length_752_cov_35.291200	Reyes_gut_F4M.15	SRX023429
F4M.NODE_199_length_736_cov_23.009852	Reyes_gut_F4M.16	SRX023429
F4M.NODE_26_length_4002_cov_19.696516	Reyes_gut_F4M.17	SRX023429
F4M.NODE_278_length_609_cov_22.593361	Reyes_gut_F4M.18	SRX023429
F4M.NODE_279_length_609_cov_8.311203	Reyes_gut_F4M.19	SRX023429
F4M.NODE_31_length_3418_cov_8.236706	Reyes_gut_F4M.20	SRX023429
F4M.NODE_333_length_553_cov_18.199531	Reyes_gut_F4M.21	SRX023429
F4M.NODE_35_length_3092_cov_19.067454	Reyes_gut_F4M.22	SRX023429
F4M.NODE_367_length_529_cov_8.355721	Reyes_gut_F4M.23	SRX023429
F4M.NODE_455_length_445_cov_3.160377	Reyes_gut_F4M.24	SRX023429
F4M.NODE_456_length_432_cov_33.665574	Reyes_gut_F4M.25	SRX023429
F4M.NODE_461_length_348_cov_36.909502	Reyes_gut_F4M.26	SRX023429
F4M.NODE_462_length_313_cov_8.344086	Reyes_gut_F4M.27	SRX023429
F4M.NODE_464_length_255_cov_11.437500	Reyes_gut_F4M.28	SRX023429
F4M.NODE_469_length_193_cov_3.484848	Reyes_gut_F4M.29	SRX023429
F4M.NODE_46_length_2390_cov_8.567388	Reyes_gut_F4M.30	SRX023429
F4M.NODE_471_length_171_cov_3.590909	Reyes_gut_F4M.31	SRX023429
F4M.NODE_472_length_157_cov_39.566667	Reyes_gut_F4M.32	SRX023429
F4M.NODE_47_length_2387_cov_5.568142	Reyes_gut_F4M.33	SRX023429
F4M.NODE_54_length_2071_cov_11.293210	Reyes_gut_F4M.34	SRX023429
F4M.NODE_62_length_1872_cov_18.611461	Reyes_gut_F4M.35	SRX023429
F4M.NODE_65_length_1762_cov_20.625688	Reyes_gut_F4M.36	SRX023429
F4M.NODE_6_length_21895_cov_18.885612	Reyes_gut_F4M.37	SRX023429
F4M.NODE_70_length_1690_cov_16.113244	Reyes_gut_F4M.38	SRX023429
F4M.NODE_71_length_1690_cov_10.083813	Reyes_gut_F4M.39	SRX023429
F4M.NODE_73_length_1636_cov_15.417495	Reyes_gut_F4M.40	SRX023429
F4M.NODE_75_length_1633_cov_7.632802	Reyes_gut_F4M.41	SRX023429
F4M.NODE_78_length_1627_cov_5.973333	Reyes_gut_F4M.42	SRX023429
F4M.NODE_80_length_1600_cov_22.628649	Reyes_gut_F4M.43	SRX023429
F4M.NODE_92_length_1319_cov_19.877517	Reyes_gut_F4M.44	SRX023429
F4M.NODE_93_length_1319_cov_8.437081	Reyes_gut_F4M.45	SRX023429
F4M.NODE_95_length_1303_cov_35.778912	Reyes_gut_F4M.46	SRX023429
F4T1.NODE_145_length_1180_cov_0.968661	Reyes_gut_F4T1.1	SRX023429
F4T1.NODE_227_length_824_cov_0.769010	Reyes_gut_F4T1.2	SRX023429
F4T1.NODE_237_length_792_cov_0.804511	Reyes_gut_F4T1.3	SRX023429
F4T1.NODE_246_length_762_cov_0.692913	Reyes_gut_F4T1.4	SRX023429
F4T1.NODE_279_length_688_cov_0.857398	Reyes_gut_F4T1.5	SRX023429
F4T1.NODE_298_length_661_cov_0.842697	Reyes_gut_F4T1.6	SRX023429
F4T1.NODE_319_length_630_cov_0.781312	Reyes_gut_F4T1.7	SRX023429
F4T1.NODE_332_length_607_cov_0.808333	Reyes_gut_F4T1.8	SRX023429
F4T1.NODE_361_length_574_cov_0.715884	Reyes_gut_F4T1.9	SRX023429
F4T1.NODE_398_length_533_cov_0.642857	Reyes_gut_F4T1.10	SRX023429
F4T1.NODE_451_length_496_cov_0.972900	Reyes_gut_F4T1.11	SRX023429
F4T1.NODE_458_length_490_cov_1.096419	Reyes_gut_F4T1.12	SRX023429
F4T1.NODE_481_length_478_cov_1.170940	Reyes_gut_F4T1.13	SRX023429
F4T2.1.NODE_1_length_94988_cov_32.078160	Reyes_gut_F4T2-1.1	SRX023429
F4T2.NODE_145_length_598_cov_20.112527	Reyes_gut_F4T2.1	SRX023429
F4T2.NODE_219_length_295_cov_12.714286	Reyes_gut_F4T2.2	SRX023429
F4T2.NODE_2_length_93950_cov_15.932437	Reyes_gut_F4T2.3	SRX023429
Finland.01-26-2016.NODE_13912_length_2183_cov_11.3539	Finland.1.1	PRJNA510571
Finland.01-26-2016.NODE_14595_length_2118_cov_8.42996	Finland.1.2	PRJNA510571
Finland.01-26-2016.NODE_174_length_22452_cov_44.7808	Finland.1.3	PRJNA510571
Finland.01-26-2016.NODE_5522_length_3966_cov_5.11583	Finland.1.4	PRJNA510571
Finland.01-26-2016.NODE_572_length_13486_cov_53.166	Finland.1.5	PRJNA510571
Gambia.01-28-2016.NODE_112_length_30220_cov_9.00985	Gambia.1.1	PRJNA510571
Gambia.01-28-2016.NODE_116_length_29816_cov_9.30328	Gambia.1.2	PRJNA510571
Gambia.01-28-2016.NODE_191_length_23546_cov_11.6065	Gambia.1.3	PRJNA510571
Gambia.01-28-2016.NODE_469_length_15896_cov_8.84673	Gambia.1.4	PRJNA510571
gb|AMWB02071050| Length: 19159	Bioreactor.1	AMWB02071050
gb|AUXO010333673| Length: 74141	Gut.05	AUXO010333673
gb|AUXO011283716| Length: 16735	Gut.06	AUXO011283716
gb|AUXO012914240| Length: 28780	Gut.07	AUXO012914240
gb|AUXO013988952| Length: 21725	Gut.08	AUXO013988952
gb|AUXO014820547| Length: 14877	Gut.09	AUXO014820547
gb|AUXO014937192| Length: 11528	Gut.10	AUXO014937192
gb|AUXO017464177| Length: 90555	Gut.11	AUXO017464177
gb|AUXO017968307| Length: 11392	Gut.12	AUXO017968307
gb|JFJP01036957| Length: 94131	Microbial_mat.1	JFJP01036957
gb|JFJP01037653| Length: 24680	Microbial_mat.2	JFJP01037653
gb|JFJP01037659| Length: 25553	Microbial_mat.3	JFJP01037659
gb|JFJP01038274| Length: 34449	Microbial_mat.4	JFJP01038274
gb|JQIA01000011| Length: 88690	Marine_sediment.1	JQIA01000011
gb|JQIA01000332| Length: 23155	Marine_sediment.2	JQIA01000332
gb|JQIA01000420| Length: 21182	Marine_sediment.3	JQIA01000420
gb|JQIA01000692| Length: 17591	Marine_sediment.4	JQIA01000692
gb|JRYD01003789| Length: 16599	Activated_sludge.1	JRYD01003789
gb|LAHS01000275| Length: 94919	Activated_sludge.2	LAHS01000275
gb|LAHS01002140| Length: 18378	Activated_sludge.3	LAHS01002140
gb|LDNP01000001| Length: 85669	Glacier.1	LDNP01000001
gb|LFRM01188503| Length: 27648	Anaerobic_digester.1	LFRM01188503
gb|LSQX01207435| Length: 34869	Anaerobic_digester.2	LSQX01207435
gb|LSQX01289159| Length: 12779	Anaerobic_digester.3	LSQX01289159
gb|LULN01000116| Length: 25416	Marine.13	LULN01000116
gb|MDTC01214930| Length: 10732	Marine.14	MDTC01214930
gb|MSGT01000071| Length: 100100	Sphaerochaeta_sp.1	MSGT01000071
gb|MSHB01000026| Length: 100908	Mollicutes.1	MSHB01000026
gb|MTKW01030166| Length: 46057	Anaerobic_digester.4	MTKW01030166
gb|NFYZ01012286| Length: 74386	Gut.13	NFYZ01012286
gb|NFZC01008938| Length: 31964	Gut.14	NFZC01008938
gb|NFZC01014097| Length: 10145	Gut.15	NFZC01014097
gb|NFZJ01008357| Length: 15421	Gut.16	NFZJ01008357
Germany.02-08-2016.NODE_1119_length_11051_cov_71.1738	Germany.1.1	PRJNA510571
Germany.02-08-2016.NODE_15734_length_2305_cov_6.82267	Germany.1.2	PRJNA510571
Germany.02-08-2016.NODE_519_length_15813_cov_49.0522	Germany.1.3	PRJNA510571
Howler1.NODE_61_length_94178	Howler.1.1	PRJNA510571
Howler1.NODE_63_length_93877	Howler.1.2	PRJNA510571
Howler3.NODE_197_length_89348	Howler.2.1	PRJNA510571
Howler3.NODE_243_length_81746	Howler.2.2	PRJNA510571
Hungary.02-02-2016.NODE_5_length_13913_cov_4.87639	Hungary.1.1	PRJNA510571
Hungary.02-02-2016.NODE_747_length_2276_cov_3.83746	Hungary.1.2	PRJNA510571
Hungary.02-02-2016.NODE_803_length_2216_cov_3.04998	Hungary.1.3	PRJNA510571
Iceland.02-02-2016.NODE_15771_length_2150_cov_3.40048	Iceland.1.1	PRJNA510571
Iceland.02-02-2016.NODE_16133_length_2116_cov_8.64629	Iceland.1.2	PRJNA510571
Iceland.02-02-2016.NODE_997_length_12542_cov_4.59846	Iceland.1.3	PRJNA510571
Iran.02-02-2016.NODE_12211_length_2080_cov_3.3121	Iran.1.1	PRJNA510571
Iran.02-02-2016.NODE_12629_length_2039_cov_3.19708	Iran.1.2	PRJNA510571
Iran.02-02-2016.NODE_195_length_24850_cov_31.8409	Iran.1.3	PRJNA510571
Iran.02-02-2016.NODE_39_length_43084_cov_24.5913	Iran.1.4	PRJNA510571
Iran.02-02-2016.NODE_5724_length_3392_cov_3.37219	Iran.1.5	PRJNA510571
Iran.02-02-2016.NODE_706_length_12855_cov_19.445	Iran.1.6	PRJNA510571
Ireland.02-10-2016.NODE_2058_length_12590_cov_90.4942	Ireland.1.1	PRJNA510571
Ireland.02-10-2016.NODE_24925_length_2678_cov_2.83149	Ireland.1.2	PRJNA510571
Ireland.02-10-2016.NODE_31796_length_2260_cov_3.74422	Ireland.1.3	PRJNA510571
Ireland.02-10-2016.NODE_612_length_21371_cov_76.7903	Ireland.1.4	PRJNA510571
Israel.01-31-2016.NODE_1075_length_12387_cov_103.162	Israel.1.1	PRJNA510571
Israel.01-31-2016.NODE_1080_length_12341_cov_50.8334	Israel.1.2	PRJNA510571
Israel.01-31-2016.NODE_7904_length_3168_cov_5.30549	Israel.1.3	PRJNA510571
Italy.02-02-2016.NODE_22707_length_2236_cov_6.989	Italy.1.1	PRJNA510571
Italy.02-02-2016.NODE_335_length_22835_cov_15.07	Italy.1.2	PRJNA510571
Italy.02-02-2016.NODE_388_length_21474_cov_16.7952	Italy.1.3	PRJNA510571
Italy.02-02-2016.NODE_665_length_16964_cov_14.0056	Italy.1.4	PRJNA510571
Italy.02-02-2016.NODE_751_length_16118_cov_10.8072	Italy.1.5	PRJNA510571
Kazakhstan.02-02-2016.NODE_149_length_21707_cov_10.5151	Kazakhstan.1.1	PRJNA510571
Kazakhstan.02-02-2016.NODE_37_length_33793_cov_8.55641	Kazakhstan.1.2	PRJNA510571
Kazakhstan.02-02-2016.NODE_4739_length_3074_cov_11.0861	Kazakhstan.1.3	PRJNA510571
Kazakhstan.02-02-2016.NODE_88_length_26691_cov_8.84675	Kazakhstan.1.4	PRJNA510571
Kenya.02-08-2016.NODE_147_length_31957_cov_21.7263	Kenya.1.1	PRJNA510571
Kenya.02-08-2016.NODE_1567_length_10340_cov_13.8626	Kenya.1.2	PRJNA510571
Kenya.02-08-2016.NODE_20254_length_2402_cov_13.9348	Kenya.1.3	PRJNA510571
Kenya.02-08-2016.NODE_582_length_16685_cov_14.7738	Kenya.1.4	PRJNA510571
Kosova.02-03-2016.NODE_109_length_18453_cov_7.33906	Kosova.1.1	PRJNA510571
Kosova.02-03-2016.NODE_4419_length_2190_cov_5.98033	Kosova.1.2	PRJNA510571
Kosova.02-03-2016.NODE_4934_length_2047_cov_4.7259	Kosova.1.3	PRJNA510571
Kosova.02-03-2016.NODE_5050_length_2016_cov_5.46711	Kosova.1.4	PRJNA510571
Latvia.02-01-2016.NODE_13264_length_2034_cov_3.5331	Latvia.1.1	PRJNA510571
Latvia.02-01-2016.NODE_148_length_21876_cov_34.8783	Latvia.1.2	PRJNA510571
Latvia.02-01-2016.NODE_291_length_16635_cov_37.54	Latvia.1.3	PRJNA510571
Latvia.02-01-2016.NODE_7140_length_2983_cov_3.02254	Latvia.1.4	PRJNA510571
Latvia.02-01-2016.NODE_879_length_10430_cov_24.6518	Latvia.1.5	PRJNA510571
Lemur9.NODE_311760_length_425_cov_0.970270	Lemur.1.1	PRJNA510571
Lemur9.NODE_434423_length_338_cov_1.120141	Lemur.1.2	PRJNA510571
Lemur9.NODE_461461_length_325_cov_1.118519	Lemur.1.3	PRJNA510571
Lemur9.NODE_701761_length_252_cov_0.934010	Lemur.1.4	PRJNA510571
Lemur9.NODE_731647_length_246_cov_1.204188	Lemur.1.5	PRJNA510571
Lemur9.NODE_788905_length_236_cov_1.767956	Lemur.1.6	PRJNA510571
Lemur9.NODE_797878_length_235_cov_1.022222	Lemur.1.7	PRJNA510571
Lemur9.NODE_827011_length_231_cov_0.784091	Lemur.1.8	PRJNA510571
Lemur9.NODE_940135_length_216_cov_0.857143	Lemur.1.9	PRJNA510571
Luxembourg.02-01-2016.NODE_14_length_31969_cov_10.8829	Luxembourg.1.1	PRJNA510571
Luxembourg.02-01-2016.NODE_442_length_10743_cov_10.8307	Luxembourg.1.2	PRJNA510571
Luxembourg.02-01-2016.NODE_44_length_24350_cov_16.7295	Luxembourg.1.3	PRJNA510571
Macedonia.02-02-2016.NODE_10040_length_4197_cov_3.85997	Macedonia.1.1	PRJNA510571
Macedonia.02-02-2016.NODE_1061_length_15268_cov_126.974	Macedonia.1.2	PRJNA510571
Macedonia.02-02-2016.NODE_19959_length_2677_cov_3.5122	Macedonia.1.3	PRJNA510571
Macedonia.02-02-2016.NODE_22502_length_2464_cov_6.25363	Macedonia.1.4	PRJNA510571
Macedonia.02-02-2016.NODE_23074_length_2422_cov_2.02831	Macedonia.1.5	PRJNA510571
Macedonia.02-02-2016.NODE_28445_length_2106_cov_2.47196	Macedonia.1.6	PRJNA510571
Macedonia.02-02-2016.NODE_29181_length_2072_cov_9.67824	Macedonia.1.7	PRJNA510571
Malaysia.02-04-2016.NODE_16058_length_3083_cov_3.10073	Malaysia.1.1	PRJNA510571
Malaysia.02-04-2016.NODE_22577_length_2480_cov_2.82557	Malaysia.1.2	PRJNA510571
Malaysia.02-04-2016.NODE_30782_length_2032_cov_3.86899	Malaysia.1.3	PRJNA510571
Malaysia.02-04-2016.NODE_386_length_24177_cov_36.9632	Malaysia.1.4	PRJNA510571
Malaysia.02-04-2016.NODE_395_length_23843_cov_49.649	Malaysia.1.5	PRJNA510571
Malaysia.02-04-2016.NODE_475_length_21871_cov_40.2466	Malaysia.1.6	PRJNA510571
Malta.02-01-2016.NODE_102_length_36318_cov_24.7916	Malta.1.1	PRJNA510571
Malta.02-01-2016.NODE_11047_length_2942_cov_2.95428	Malta.1.2	PRJNA510571
Malta.02-01-2016.NODE_233_length_26144_cov_33.6152	Malta.1.3	PRJNA510571
Malta.02-01-2016.NODE_716_length_15694_cov_26.1418	Malta.1.4	PRJNA510571
Microbial_Fuel_Cell_Bioreactor.AMWB02017669.1 Bioreactor metagenome contig_13742, whole genome shotgun sequence	Bioreactor.2	AMWB02017669.1
Moldova.NA.NODE_317_length_26114_cov_19.6149	Moldova.NA.1	PRJNA510571
Moldova.NA.NODE_652_length_18739_cov_13.4562	Moldova.NA.2	PRJNA510571
Moldova.NA.NODE_74_length_48214_cov_14.9452	Moldova.NA.3	PRJNA510571
NC_024711.1 Uncultured crAssphage, complete genome	Reference_crAssphage.1	NC_024711
Nepal.01-30-2016.NODE_19_length_34790_cov_15.0573	Nepal.1.1	PRJNA510571
Nepal.01-30-2016.NODE_233_length_12464_cov_16.3324	Nepal.1.2	PRJNA510571
Nepal.01-30-2016.NODE_52_length_23056_cov_15.679	Nepal.1.3	PRJNA510571
Netherlands.01-27-2016.NODE_1648_length_13606_cov_5.96532	Netherlands.1.1	PRJNA510571
Netherlands.01-27-2016.NODE_22643_length_2324_cov_2.99956	Netherlands.1.2	PRJNA510571
Netherlands.01-27-2016.NODE_28709_length_2034_cov_9.8474	Netherlands.1.3	PRJNA510571
Nigeria.02-02-2016.NODE_191_length_21640_cov_10.8428	Nigeria.1.1	PRJNA510571
Nigeria.02-02-2016.NODE_214_length_20946_cov_8.24278	Nigeria.1.2	PRJNA510571
Nigeria.02-02-2016.NODE_253_length_19517_cov_7.29257	Nigeria.1.3	PRJNA510571
Nigeria.02-02-2016.NODE_746_length_11460_cov_6.89461	Nigeria.1.4	PRJNA510571
Norway.02-03-2016.NODE_16890_length_2115_cov_4.72913	Norway.1.1	PRJNA510571
Norway.02-03-2016.NODE_556_length_15748_cov_6.24393	Norway.1.2	PRJNA510571
Pakistan.01-27-2016.NODE_2765_length_12750_cov_6.69831	Pakistan.1.1	PRJNA510571
Pakistan.01-27-2016.NODE_31905_length_2467_cov_14.7745	Pakistan.1.2	PRJNA510571
Pakistan.01-27-2016.NODE_33774_length_2379_cov_29.9699	Pakistan.1.3	PRJNA510571
Pakistan.01-27-2016.NODE_35778_length_2291_cov_13.7169	Pakistan.1.4	PRJNA510571
Pakistan.01-27-2016.NODE_37198_length_2238_cov_4.95877	Pakistan.1.5	PRJNA510571
Pakistan.01-27-2016.NODE_797_length_26884_cov_6.09892	Pakistan.1.6	PRJNA510571
Pakistan.01-27-2016.NODE_834_length_26254_cov_8.09642	Pakistan.1.7	PRJNA510571
Pakistan.01-27-2016.NODE_8885_length_5822_cov_7.14028	Pakistan.1.8	PRJNA510571
Peru.02-04-2016.NODE_11086_length_2513_cov_2.52807	Peru.1.1	PRJNA510571
Peru.02-04-2016.NODE_11726_length_2414_cov_3.09156	Peru.1.2	PRJNA510571
Peru.02-04-2016.NODE_14278_length_2122_cov_4.20368	Peru.1.3	PRJNA510571
Peru.02-04-2016.NODE_245_length_25359_cov_14.7176	Peru.1.4	PRJNA510571
Peru.02-04-2016.NODE_4232_length_4983_cov_3.86546	Peru.1.5	PRJNA510571
Peru.02-04-2016.NODE_8067_length_3127_cov_3.84049	Peru.1.6	PRJNA510571
Peru.02-04-2016.NODE_88_length_39543_cov_12.2741	Peru.1.7	PRJNA510571
Peru.02-04-2016.NODE_931_length_12972_cov_12.3397	Peru.1.8	PRJNA510571
Pinga_s_2.NODE_220_length_96908	Gorilla.2.1.1	PRJNA510571
Pinga_s_2.NODE_243_length_92090	Gorilla.2.1.2	PRJNA510571
Pinga_s_3.NODE_205_length_96908	Gorilla.2.2.1	PRJNA510571
Poland.02-02-2016.NODE_23081_length_2199_cov_76.8517	Poland.1.1	PRJNA510571
Poland.02-02-2016.NODE_25581_length_2065_cov_88.49	Poland.1.2	PRJNA510571
Poland.02-02-2016.NODE_531_length_19445_cov_94.5317	Poland.1.3	PRJNA510571
Poland.02-02-2016.NODE_75_length_54696_cov_6.71236	Poland.1.4	PRJNA510571
Poland.02-02-2016.NODE_7873_length_4193_cov_6.2767	Poland.1.5	PRJNA510571
Serafuli_s_6.NODE_1258191_length_216_cov_1.018634	Gorilla.3.1.1	PRJNA510571
Serafuli_s_6.NODE_388584_length_421_cov_1.229508	Gorilla.3.1.2	PRJNA510571
Serbia.01-27-2016.NODE_1635_length_10395_cov_139.364	Serbia.1.1	PRJNA510571
Serbia.01-27-2016.NODE_805_length_14588_cov_5.5493	Serbia.1.2	PRJNA510571
Singapore.02-03-2016.NODE_159_length_22042_cov_25.4355	Singapore.1.1	PRJNA510571
Singapore.02-03-2016.NODE_87_length_30242_cov_21.1448	Singapore.1.2	PRJNA510571
Singapore.02-03-2016.NODE_9201_length_2504_cov_16.2029	Singapore.1.3	PRJNA510571
Slovak_Rep.02-02-2016.NODE_10604_length_2471_cov_5.64363	Slovak_Rep.1.01	PRJNA510571
Slovak_Rep.02-02-2016.NODE_11334_length_2360_cov_2.98091	Slovak_Rep.1.02	PRJNA510571
Slovak_Rep.02-02-2016.NODE_12016_length_2270_cov_3.14763	Slovak_Rep.1.03	PRJNA510571
Slovak_Rep.02-02-2016.NODE_13131_length_2151_cov_10.1875	Slovak_Rep.1.04	PRJNA510571
Slovak_Rep.02-02-2016.NODE_14489_length_2027_cov_68.11	Slovak_Rep.1.05	PRJNA510571
Slovak_Rep.02-02-2016.NODE_558_length_16129_cov_51.369	Slovak_Rep.1.06	PRJNA510571
Slovak_Rep.02-02-2016.NODE_604_length_15626_cov_75.8482	Slovak_Rep.1.07	PRJNA510571
Slovak_Rep.02-02-2016.NODE_802_length_13533_cov_46.6688	Slovak_Rep.1.08	PRJNA510571
Slovak_Rep.02-02-2016.NODE_9466_length_2673_cov_3.26127	Slovak_Rep.1.09	PRJNA510571
Slovak_Rep.02-02-2016.NODE_9643_length_2637_cov_16.4702	Slovak_Rep.1.10	PRJNA510571
Slovenia.01-25-2016.NODE_1109_length_11089_cov_75.2037	Slovenia.1.01	PRJNA510571
Slovenia.01-25-2016.NODE_1124_length_10963_cov_38.2768	Slovenia.1.02	PRJNA510571
Slovenia.01-25-2016.NODE_14401_length_2255_cov_3.15409	Slovenia.1.03	PRJNA510571
Slovenia.01-25-2016.NODE_15555_length_2146_cov_3.06361	Slovenia.1.04	PRJNA510571
Slovenia.01-25-2016.NODE_16221_length_2087_cov_67.5162	Slovenia.1.05	PRJNA510571
Slovenia.01-25-2016.NODE_17189_length_2011_cov_3.56288	Slovenia.1.06	PRJNA510571
Slovenia.01-25-2016.NODE_5816_length_4073_cov_4.17048	Slovenia.1.07	PRJNA510571
Slovenia.01-25-2016.NODE_647_length_15330_cov_47.3448	Slovenia.1.08	PRJNA510571
Slovenia.01-25-2016.NODE_772_length_13973_cov_47.0043	Slovenia.1.09	PRJNA510571
Slovenia.01-25-2016.NODE_9181_length_3038_cov_3.65169	Slovenia.1.10	PRJNA510571
South_Africa.02-04-2016.NODE_143_length_22245_cov_54.8559	South_Africa.1.1	PRJNA510571
South_Africa.02-04-2016.NODE_260_length_16129_cov_41.1988	South_Africa.1.2	PRJNA510571
South_Africa.02-04-2016.NODE_478_length_11745_cov_42.1218	South_Africa.1.3	PRJNA510571
South_Africa.02-04-2016.NODE_5815_length_2352_cov_43.4349	South_Africa.1.4	PRJNA510571
South_Africa.02-04-2016.NODE_89_length_28529_cov_46.1009	South_Africa.1.5	PRJNA510571
Spain.02-10-2016.NODE_2679_length_19994_cov_65.7741	Spain.1.1	PRJNA510571
Spain.02-10-2016.NODE_47138_length_2946_cov_5.94466	Spain.1.2	PRJNA510571
Spain.02-10-2016.NODE_6734_length_11582_cov_103.69	Spain.1.3	PRJNA510571
Spain.02-10-2016.NODE_74129_length_2071_cov_4.90526	Spain.1.4	PRJNA510571
Sri_Lanka.02-28-2016.NODE_223_length_22870_cov_6.57629	Sri_Lanka.1.1	PRJNA510571
Sri_Lanka.02-28-2016.NODE_504_length_16706_cov_7.98036	Sri_Lanka.1.2	PRJNA510571
SRR073432.NODE_100_length_1561_cov_3.773572	Reyes_gut.1.01	SRX023429
SRR073432.NODE_104_length_1522_cov_3.556753	Reyes_gut.1.02	SRX023429
SRR073432.NODE_109_length_1446_cov_2.980590	Reyes_gut.1.03	SRX023429
SRR073432.NODE_115_length_1413_cov_1.869661	Reyes_gut.1.04	SRX023429
SRR073432.NODE_11_length_6030_cov_4.671967	Reyes_gut.1.05	SRX023429
SRR073432.NODE_120_length_1332_cov_3.326547	Reyes_gut.1.06	SRX023429
SRR073432.NODE_135_length_1210_cov_1.961905	Reyes_gut.1.07	SRX023429
SRR073432.NODE_144_length_1116_cov_2.034873	Reyes_gut.1.08	SRX023429
SRR073432.NODE_149_length_1076_cov_2.101861	Reyes_gut.1.09	SRX023429
SRR073432.NODE_162_length_975_cov_2.578261	Reyes_gut.1.10	SRX023429
SRR073432.NODE_169_length_929_cov_1.913043	Reyes_gut.1.11	SRX023429
SRR073432.NODE_172_length_915_cov_3.003093	Reyes_gut.1.12	SRX023429
SRR073432.NODE_190_length_861_cov_5.141439	Reyes_gut.1.13	SRX023429
SRR073432.NODE_218_length_738_cov_1.968474	Reyes_gut.1.14	SRX023429
SRR073432.NODE_226_length_676_cov_1.418680	Reyes_gut.1.15	SRX023429
SRR073432.NODE_227_length_673_cov_1.732143	Reyes_gut.1.16	SRX023429
SRR073432.NODE_22_length_4743_cov_3.217577	Reyes_gut.1.17	SRX023429
SRR073432.NODE_23_length_4699_cov_3.472653	Reyes_gut.1.18	SRX023429
SRR073432.NODE_255_length_480_cov_2.204706	Reyes_gut.1.19	SRX023429
SRR073432.NODE_25_length_4567_cov_3.398715	Reyes_gut.1.20	SRX023429
SRR073432.NODE_266_length_437_cov_2.298780	Reyes_gut.1.21	SRX023429
SRR073432.NODE_275_length_426_cov_7.735849	Reyes_gut.1.22	SRX023429
SRR073432.NODE_27_length_4366_cov_2.965205	Reyes_gut.1.23	SRX023429
SRR073432.NODE_291_length_381_cov_1.960123	Reyes_gut.1.24	SRX023429
SRR073432.NODE_318_length_323_cov_3.965608	Reyes_gut.1.25	SRX023429
SRR073432.NODE_31_length_4148_cov_2.277791	Reyes_gut.1.26	SRX023429
SRR073432.NODE_324_length_317_cov_3.061069	Reyes_gut.1.27	SRX023429
SRR073432.NODE_34_length_3870_cov_3.373263	Reyes_gut.1.28	SRX023429
SRR073432.NODE_39_length_3607_cov_2.465372	Reyes_gut.1.29	SRX023429
SRR073432.NODE_426_length_171_cov_4.685841	Reyes_gut.1.30	SRX023429
SRR073432.NODE_427_length_170_cov_2.742222	Reyes_gut.1.31	SRX023429
SRR073432.NODE_447_length_152_cov_1.092784	Reyes_gut.1.32	SRX023429
SRR073432.NODE_473_length_134_cov_1.708861	Reyes_gut.1.33	SRX023429
SRR073432.NODE_501_length_114_cov_3.911243	Reyes_gut.1.34	SRX023429
SRR073432.NODE_518_length_109_cov_3.719512	Reyes_gut.1.35	SRX023429
SRR073432.NODE_553_length_106_cov_1.078431	Reyes_gut.1.36	SRX023429
SRR073432.NODE_55_length_2355_cov_2.880000	Reyes_gut.1.37	SRX023429
SRR073432.NODE_566_length_105_cov_2.000000	Reyes_gut.1.38	SRX023429
SRR073432.NODE_609_length_104_cov_1.142857	Reyes_gut.1.39	SRX023429
SRR073432.NODE_60_length_2231_cov_2.920496	Reyes_gut.1.40	SRX023429
SRR073432.NODE_63_length_2217_cov_2.596670	Reyes_gut.1.41	SRX023429
SRR073432.NODE_68_length_2133_cov_3.205967	Reyes_gut.1.42	SRX023429
SRR073432.NODE_709_length_99_cov_2.000000	Reyes_gut.1.43	SRX023429
SRR073432.NODE_716_length_98_cov_1.441860	Reyes_gut.1.44	SRX023429
SRR073432.NODE_733_length_92_cov_3.040816	Reyes_gut.1.45	SRX023429
SRR073432.NODE_742_length_83_cov_1.913043	Reyes_gut.1.46	SRX023429
SRR073432.NODE_81_length_1764_cov_3.247513	Reyes_gut.1.47	SRX023429
SRR073433_SRR073436.NODE_103_length_362_cov_20.563518	Reyes_gut.2.1	SRX023429
SRR073433_SRR073436.NODE_104_length_353_cov_30.758389	Reyes_gut.2.2	SRX023429
SRR073433_SRR073436.NODE_111_length_166_cov_20.639640	Reyes_gut.2.3	SRX023429
SRR073433_SRR073436.NODE_121_length_99_cov_30.568182	Reyes_gut.2.4	SRX023429
SRR073433_SRR073436.NODE_122_length_99_cov_4.522727	Reyes_gut.2.5	SRX023429
SRR073433_SRR073436.NODE_124_length_98_cov_4.000000	Reyes_gut.2.6	SRX023429
SRR073433_SRR073436.NODE_99_length_698_cov_31.149300	Reyes_gut.2.7	SRX023429
SRR073437_SRR073438.NODE_12_length_4605_cov_3.016923	Reyes_gut.3.01	SRX023429
SRR073437_SRR073438.NODE_14_length_4245_cov_2.754415	Reyes_gut.3.02	SRX023429
SRR073437_SRR073438.NODE_17_length_2889_cov_3.662668	Reyes_gut.3.03	SRX023429
SRR073437_SRR073438.NODE_21_length_2636_cov_2.169702	Reyes_gut.3.04	SRX023429
SRR073437_SRR073438.NODE_22_length_2584_cov_2.346382	Reyes_gut.3.05	SRX023429
SRR073437_SRR073438.NODE_23_length_2387_cov_1.689537	Reyes_gut.3.06	SRX023429
SRR073437_SRR073438.NODE_24_length_2351_cov_1.998258	Reyes_gut.3.07	SRX023429
SRR073437_SRR073438.NODE_26_length_2226_cov_2.419622	Reyes_gut.3.08	SRX023429
SRR073437_SRR073438.NODE_28_length_2098_cov_2.021537	Reyes_gut.3.09	SRX023429
SRR073437_SRR073438.NODE_33_length_1912_cov_2.119009	Reyes_gut.3.10	SRX023429
SRR073437_SRR073438.NODE_34_length_1889_cov_2.322792	Reyes_gut.3.11	SRX023429
SRR073437_SRR073438.NODE_36_length_1731_cov_2.224940	Reyes_gut.3.12	SRX023429
SRR073437_SRR073438.NODE_38_length_1714_cov_2.213382	Reyes_gut.3.13	SRX023429
SRR073437_SRR073438.NODE_39_length_1668_cov_3.252325	Reyes_gut.3.14	SRX023429
SRR073437_SRR073438.NODE_42_length_1459_cov_2.308405	Reyes_gut.3.15	SRX023429
SRR073437_SRR073438.NODE_47_length_1214_cov_1.532355	Reyes_gut.3.16	SRX023429
SRR073437_SRR073438.NODE_51_length_1117_cov_2.589454	Reyes_gut.3.17	SRX023429
SRR073437_SRR073438.NODE_53_length_1117_cov_1.628060	Reyes_gut.3.18	SRX023429
SRR073437_SRR073438.NODE_56_length_1069_cov_2.265286	Reyes_gut.3.19	SRX023429
SRR073437_SRR073438.NODE_58_length_1011_cov_1.979079	Reyes_gut.3.20	SRX023429
SRR073437_SRR073438.NODE_61_length_956_cov_3.192009	Reyes_gut.3.21	SRX023429
SRR073437_SRR073438.NODE_64_length_912_cov_2.308051	Reyes_gut.3.22	SRX023429
SRR073437_SRR073438.NODE_65_length_890_cov_2.524551	Reyes_gut.3.23	SRX023429
SRR073437_SRR073438.NODE_67_length_875_cov_1.367073	Reyes_gut.3.24	SRX023429
SRR073437_SRR073438.NODE_69_length_854_cov_2.073842	Reyes_gut.3.25	SRX023429
SRR073437_SRR073438.NODE_81_length_130_cov_2.666667	Reyes_gut.3.26	SRX023429
SRR073437_SRR073438.NODE_8_length_5513_cov_3.632649	Reyes_gut.3.27	SRX023429
SRR073437_SRR073438.NODE_9_length_5226_cov_3.542642	Reyes_gut.3.28	SRX023429
Stephen_crAssphage	Personal_sample.1	PRJNA510571
Sweden.02-02-2016.NODE_15121_length_3609_cov_6.7901	Sweden.1.1	PRJNA510571
Sweden.02-02-2016.NODE_17594_length_3293_cov_5.21062	Sweden.1.2	PRJNA510571
Sweden.02-02-2016.NODE_26364_length_2551_cov_3.74359	Sweden.1.3	PRJNA510571
Sweden.02-02-2016.NODE_36724_length_2068_cov_143.411	Sweden.1.4	PRJNA510571
Sweden.02-02-2016.NODE_37947_length_2026_cov_127.785	Sweden.1.5	PRJNA510571
Sweden.02-02-2016.NODE_38201_length_2017_cov_5.50968	Sweden.1.6	PRJNA510571
Sweden.02-02-2016.NODE_595_length_20637_cov_9.54149	Sweden.1.7	PRJNA510571
Sweden.02-02-2016.NODE_68_length_46568_cov_8.8047	Sweden.1.8	PRJNA510571
Sweden.02-11-2016.NODE_1854_length_15291_cov_39.1732	Sweden.2.1	PRJNA510571
Sweden.02-11-2016.NODE_2028_length_14672_cov_61.1573	Sweden.2.2	PRJNA510571
Sweden.02-11-2016.NODE_2224_length_14017_cov_38.6909	Sweden.2.3	PRJNA510571
Sweden.02-11-2016.NODE_55568_length_2041_cov_3.6002	Sweden.2.4	PRJNA510571
Switzerland.01-27-2016.NODE_317_length_27741_cov_34.6227	Switzerland.1.1	PRJNA510571
Switzerland.01-27-2016.NODE_34624_length_2083_cov_2.3999	Switzerland.1.2	PRJNA510571
Switzerland.01-27-2016.NODE_671_length_18851_cov_35.4702	Switzerland.1.3	PRJNA510571
Switzerland.01-27-2016.NODE_935_length_16125_cov_44.0423	Switzerland.1.4	PRJNA510571
Turkey.02-03-2016.NODE_3266_length_11366_cov_4.57139	Turkey.1.1	PRJNA510571
Turkey.02-03-2016.NODE_44264_length_2112_cov_2.46184	Turkey.1.2	PRJNA510571
USA.02-01-2016.NODE_482_length_21475_cov_63.8095	USA.1.1	PRJNA510571
USA.02-02-2016.NODE_23_length_37397_cov_19.892	USA.2.1	PRJNA510571
USA.02-02-2016.NODE_55_length_24008_cov_23.8628	USA.2.2	PRJNA510571
USA.02-10-2016.NODE_1674_length_13053_cov_130.402	USA.3.1	PRJNA510571
USA.02-10-2016.NODE_23798_length_2397_cov_2.89582	USA.3.2	PRJNA510571
USA.02-10-2016.NODE_29412_length_2073_cov_148.116	USA.3.3	PRJNA510571
USA.02-10-2016.NODE_29618_length_2063_cov_115.589	USA.3.4	PRJNA510571
USA.02-10-2016.NODE_886_length_17574_cov_110.325	USA.3.5	PRJNA510571
USA.02-22-2016.NODE_16133_length_2981_cov_2.83561	USA.4.1	PRJNA510571
USA.02-22-2016.NODE_25278_length_2162_cov_2.90935	USA.4.2	PRJNA510571
USA.02-22-2016.NODE_607_length_21863_cov_100.641	USA.4.3	PRJNA510571
USA.02-22-2016.NODE_951_length_17885_cov_80.0406	USA.4.4	PRJNA510571
USA.02-23-2016.NODE_1099_length_16595_cov_6.22334	USA.5.01	PRJNA510571
USA.02-23-2016.NODE_1242_length_15742_cov_157.001	USA.5.02	PRJNA510571
USA.02-23-2016.NODE_1705_length_13269_cov_147.284	USA.5.03	PRJNA510571
USA.02-23-2016.NODE_17451_length_3110_cov_4.38069	USA.5.04	PRJNA510571
USA.02-23-2016.NODE_2319_length_11147_cov_298.205	USA.5.05	PRJNA510571
USA.02-23-2016.NODE_28879_length_2212_cov_4.86602	USA.5.06	PRJNA510571
USA.02-23-2016.NODE_33080_length_2020_cov_211.478	USA.5.07	PRJNA510571
USA.02-23-2016.NODE_736_length_15333_cov_68.6454	USA.5.08	PRJNA510571
USA.02-23-2016.NODE_813_length_14365_cov_105.47	USA.5.09	PRJNA510571
USA.02-23-2016.NODE_861_length_13861_cov_68.3982	USA.5.10	PRJNA510571
USA.02-24-2016.NODE_300_length_38796_cov_28.5564	USA.6.1	PRJNA510571
USA.02-24-2016.NODE_714_length_24842_cov_37.1632	USA.6.2	PRJNA510571
USA.NA.NODE_100_length_17593_cov_10.4846	USA.NA.1	PRJNA510571
USA.NA.NODE_25_length_26462_cov_12.113	USA.NA.2	PRJNA510571
USA.NA.NODE_284_length_11314_cov_9.28963	USA.NA.3	PRJNA510571
USA.NA.NODE_3120_length_2289_cov_8.63832	USA.NA.4	PRJNA510571
USA.NA.NODE_3592_length_2113_cov_23.4504	USA.NA.5	PRJNA510571
Zambia.01-12-2016.NODE_25986_length_4925_cov_6.81499	Zambia.1.01	PRJNA510571
Zambia.01-12-2016.NODE_26947_length_4820_cov_8.59979	Zambia.1.02	PRJNA510571
Zambia.01-12-2016.NODE_2903_length_16244_cov_12.5126	Zambia.1.03	PRJNA510571
Zambia.01-12-2016.NODE_3261_length_15250_cov_73.4166	Zambia.1.04	PRJNA510571
Zambia.01-12-2016.NODE_33261_length_4225_cov_10.4417	Zambia.1.05	PRJNA510571
Zambia.01-12-2016.NODE_40430_length_3732_cov_8.90481	Zambia.1.06	PRJNA510571
Zambia.01-12-2016.NODE_5116_length_12125_cov_73.6679	Zambia.1.07	PRJNA510571
Zambia.01-12-2016.NODE_74762_length_2494_cov_13.2427	Zambia.1.08	PRJNA510571
Zambia.01-12-2016.NODE_78689_length_2411_cov_9.71902	Zambia.1.09	PRJNA510571
Zambia.01-12-2016.NODE_79088_length_2403_cov_10.6993	Zambia.1.10	PRJNA510571
Zambia.01-12-2016.NODE_8212_length_9509_cov_8.37318	Zambia.1.11	PRJNA510571
Zambia.01-25-2016.NODE_122_length_21268_cov_15.3594	Zambia.2.1	PRJNA510571
Zambia.01-25-2016.NODE_26_length_40435_cov_10.5536	Zambia.2.2	PRJNA510571
Zambia.01-25-2016.NODE_448_length_11872_cov_11.0622	Zambia.2.3	PRJNA510571
Zambia.01-25-2016.NODE_6682_length_2484_cov_7.68094	Zambia.2.4	PRJNA510571
