# Supplementary material for: Evolutionary Study of the Crassphage Virus at Gene Level
Source: Viruses. 2020 Sep 17;12(9):1035. doi: 10.3390/v12091035 (PMC7551546; doi:10.3390/v12091035)
Supplement: Supplementary file 1 [file viruses-12-01035-s001.zip › viruses-909877 supplementary after minor rev/Table S2.xlsx]

## Sheet: all_comprehensive_tab
Table S2 - The table includes the names of all homologous groups of proteins and the corresponding values for all statistics.
NAME	ANNOTATION	FUNCTIONAL CATEGORY	SEQ. LENGTH	NR. OF SEQUENCES (query coverage: 50%)	NR. OF SEQUENCES (query coverage: 80%)	NR. OF SEQUENCES (query coverage: 95%)	AVERAGE INFORMATION QUANTITY	AVERAGE PEARSON CORRELATION
Reference_crAssphage.1_1	Uncharacterized	Uncharacterized	51	43	43	43	4.211543647622458	0.2819131818303963
Reference_crAssphage.1_2	ssb single stranded DNA-binding protein	Replication	355	53	43	40	3.124879678218106	0.2838515787235496
Reference_crAssphage.1_3	Uncharacterized	Uncharacterized	102	42	39	38	3.762035843695996	0.14895436066064544
Reference_crAssphage.1_4	Uncharacterized	Uncharacterized	73	40	36	32	1.9717349931560566	0.1832594916517086
Reference_crAssphage.1_5	Uncharacterized	Uncharacterized	74	51	51	49	3.2531756496879765	0.16819925775534844
Reference_crAssphage.1_6	Uncharacterized	Uncharacterized	217	52	50	49	4.053063141126307	0.242408750178347
Reference_crAssphage.1_7	Uncharacterized	Uncharacterized	69	53	51	50	3.6783329608792528	0.012727709628525848
Reference_crAssphage.1_8	Uncharacterized	Uncharacterized	197	53	52	52	4.013530965984958	0.2738291556578512
Reference_crAssphage.1_9	Uncharacterized	Uncharacterized	223	53	51	51	2.5135407459852894	0.21592901386247715
Reference_crAssphage.1_10	Uncharacterized	Uncharacterized	375	53	52	51	2.1483402202363915	0.2092300596145394
Reference_crAssphage.1_11	Uncharacterized	Uncharacterized	129	46	43	42	2.5960761362581155	0.1326967539590867
Reference_crAssphage.1_12	Uncharacterized	Uncharacterized	143	73	70	60	2.855524094667577	0.5578644276821042
Reference_crAssphage.1_13	Uncharacterized	Uncharacterized	165	75	66	60	3.7762744537100015	0.5851257359147433
Reference_crAssphage.1_14	SF1 helicase	Replication	537	78	70	69	3.3963589183378247	0.5993323011884208
Reference_crAssphage.1_15	Uracyl-DNA glycosylase	Replication	218	73	70	61	3.015291868132493	0.5760399524340883
Reference_crAssphage.1_16	DNA polymerase family B	Replication	883	66	65	63	2.9724675746549036	0.5699278968618059
Reference_crAssphage.1_17	SWI2/SNF2 ATPase, non-canonical Walker A motif	Replication	598	82	77	73	2.524177433822434	0.5349819539064262
Reference_crAssphage.1_18	RecT, phage RecT recombinase	Replication	372	84	82	81	3.0884780499331232	0.5508137850978269
Reference_crAssphage.1_19	Uncharacterized	Uncharacterized	298	83	82	78	3.290304910547462	0.5236064017698308
Reference_crAssphage.1_20	ssb single stranded DNA-binding protein	Replication	399	85	82	64	3.129515342170174	0.57477386426266
Reference_crAssphage.1_21	DnaG family primase	Replication	482	91	86	61	2.970225187293845	0.6290041681452972
Reference_crAssphage.1_22	Uncharacterized	Uncharacterized	195	82	77	68	2.6253477875485802	0.5959349799076775
Reference_crAssphage.1_23	Uncharacterized	Uncharacterized	219	81	75	67	3.193624490277514	0.5341943073957421
Reference_crAssphage.1_24	ATP-dependent DNA ligase	Replication	456	80	73	72	3.1776949438115105	0.5780301833504049
Reference_crAssphage.1_25	Uncharacterized	Uncharacterized	156	63	61	59	3.2829713547152837	0.5335570069677011
Reference_crAssphage.1_26	Deoxynucleoside monophosphate kinase	Replication	330	62	59	44	2.975466971500519	0.5700940980562571
Reference_crAssphage.1_27	C4-type zinc finger protein	Replication	129	57	57	56	4.152054429114307	0.20859315200119308
Reference_crAssphage.1_28	flavin-dependent thymidylate synthase	Replication	432	74	65	60	2.062486897840711	0.5425153002208805
Reference_crAssphage.1_29	Uncharacterized	Uncharacterized	105	42	38	31	3.128898730632356	0.4235330331849679
Reference_crAssphage.1_30	Uncharacterized	Uncharacterized	84	45	45	44	3.60476904049576	0.12855298962202016
Reference_crAssphage.1_31	Siphovirus Gp157 family protein, GAM-like host nuclease inhibitor	Replication	354	70	67	66	2.5049710419814084	0.5927447427839221
Reference_crAssphage.1_32	Uncharacterized	Uncharacterized	76	48	48	43	2.0963498782000625	0.0921806938760937
Reference_crAssphage.1_33	Protein of unknown function (DUF932)	Replication	380	72	72	72	3.434020029541901	0.5513779472335424
Reference_crAssphage.1_34	Dut dUTPase (with intron insertion)	Replication	152	77	74	58	2.3439495653234816	0.3562482075564443
Reference_crAssphage.1_35	Intron-encoded HNH endonuclease	Replication	284	9	9	9	4.321928094887355	0.0
Reference_crAssphage.1_36	Dut dUTPase (with intron insertion)	Replication	120	63	73	59	3.3200180023519175	0.474886105929577
Reference_crAssphage.1_37	Uncharacterized DUF1653 family protein	Replication	86	61	61	60	4.10286873055366	0.032676314197167364
Reference_crAssphage.1_38	Truncated thioredoxin	Replication	90	62	60	60	4.138830382325392	0.14261697180401686
Reference_crAssphage.1_39	Uncharacterized	Uncharacterized	197	73	61	70	4.273758248603259	0.25907498585245436
Reference_crAssphage.1_40	Thioredoxin	Replication	115	51	73	10	2.8456153986316	0.45091223857183066
Reference_crAssphage.1_41	Uncharacterized	Uncharacterized	57	55	44	52	3.395436280497235	0.13201371303159098
Reference_crAssphage.1_42	Phage protein of N4_gp49/Sf6_gp66 (pfam13876) family	Replication	228	55	55	55	2.552154440682601	0.4370522120674231
Reference_crAssphage.1_43	Uncharacterized	Uncharacterized	61	57	55	53	4.10031721846147	0.05899384425668604
Reference_crAssphage.1_44	Membrane protein	Replication	142	2	55	25	1.7338063734647717	0.09934162838812402
Reference_crAssphage.1_45	Plasmid replication initiation protein RepL	Replication	252	96	30	66	2.294249188005096	0.40093739909271164
Reference_crAssphage.1_46	RNAP catalytic subunit fused to unknown RNAP subunit	Transcription	4070	104	69	76	4.247938651069653	0.38051242519640105
Reference_crAssphage.1_47	RNAP associated protein fused to zincin protease	Transcription	5485	81	78	71	1.2863058770120843	0.6114487117615738
Reference_crAssphage.1_48	Uncharacterized	Uncharacterized	1199	60	73	21	2.6085925289315006	0.6129629615928437
Reference_crAssphage.1_49	Uncharacterized	Uncharacterized	912	69	21	53	3.957281324490954	0.03803356029802638
Reference_crAssphage.1_50	Uncharacterized	Uncharacterized	264	72	54	59	4.262493895828633	0.1877786777044323
Reference_crAssphage.1_51	Phage stabilization protein (pfam11134), P22_gp10 homolog	Tail and structural protein	2035	87	61	65	2.688672995000278	0.6147875370633448
Reference_crAssphage.1_52	Tail tubular protein, P22_gp4	Tail and structural protein	356	74	70	70	3.070754967804432	0.582580381197945
Reference_crAssphage.1_53	Integration host factor IHF subunit, histone-like protein	Tail and structural protein	347	86	70	71	3.157137446934851	0.5580909289979169
Reference_crAssphage.1_54	Integration host factor IHF subunit, histone-like protein	Tail and structural protein	274	56	71	55	3.186923174804639	0.5980736279626262
Reference_crAssphage.1_55	Uncharacterized	Uncharacterized	109	50	55	43	3.447986745879031	0.052832619023247145
Reference_crAssphage.1_56	Phage tail-collar fibre protein (DUF3751)	Tail and structural protein	555	59	46	57	3.573161500733466	0.3346268645003158
Reference_crAssphage.1_57	Tail needle protein, P22_gp26-like	Tail and structural protein	171	65	58	58	4.026748661428619	0.07553253931074105
Reference_crAssphage.1_58	Zincin superfamily protease	Tail and structural protein	142	69	63	62	3.2661070545673474	0.5379295512759269
Reference_crAssphage.1_59	Membrane protein	Tail and structural protein	122	45	69	37	3.1955413269833546	0.5894248195787957
Reference_crAssphage.1_60	Uncharacterized	Uncharacterized	211	39	37	38	3.7920487283956477	0.4619568170595555
Reference_crAssphage.1_61	Uncharacterized	Uncharacterized	130	39	39	37	4.000186929373393	0.45931925774963495
Reference_crAssphage.1_62	Uncharacterized	Uncharacterized	188	54	39	47	3.728271341846427	0.27604516435835114
Reference_crAssphage.1_63	Putative tail protein	Tail and structural protein	257	54	49	53	4.181275145386	0.49847816281001106
Reference_crAssphage.1_64	Putative tail protein	Tail and structural protein	367	57	53	50	4.204042871416944	0.28707394571164796
Reference_crAssphage.1_65	Putative tail protein, similar to UGP_077	Tail and structural protein	561	50	51	23	4.228146978948175	0.23597889188406376
Reference_crAssphage.1_66	Bacon (Bacteroidetes-Associated Carbohydrate-binding) domain containing protein	Tail and structural protein	1527	57	36	52	3.3112296648154724	0.12804509643863415
Reference_crAssphage.1_67	Putative tail protein	Tail and structural protein	276	70	55	57	3.856263408391777	0.17729567629031887
Reference_crAssphage.1_68	Tail fiber protein	Tail and structural protein	1602	78	65	65	1.679198750559429	0.4243119376470757
Reference_crAssphage.1_69	Putative tail protein, similar to UGP_073	Tail and structural protein	872	100	69	85	4.175415257075231	0.26771689786832836
Reference_crAssphage.1_70	Uncharacterized	Uncharacterized	1107	98	98	85	0.5707274661258185	0.4946298287972888
Reference_crAssphage.1_71	Uncharacterized	Uncharacterized	82	111	90	85	3.893368083186007	0.36956159517555703
Reference_crAssphage.1_72	Membrane protein	Tail and structural protein	235	147	109	129	2.804904304856897	0.6056056802854997
Reference_crAssphage.1_73	Tail sheath protein	Tail and structural protein	683	176	142	154	1.1163414777205432	0.6360640717930405
Reference_crAssphage.1_74	Uncharacterized	Uncharacterized	596	179	164	125	0.9425589097504984	0.5845174497644192
Reference_crAssphage.1_75	Uncharacterized	Uncharacterized	418	190	137	163	3.1331022092839476	0.6005328804422989
Reference_crAssphage.1_76	Major capsid protein	Capsid	663	173	174	130	2.17286333521456	0.6313799259448506
Reference_crAssphage.1_77	Uncharacterized	Uncharacterized	660	161	160	150	1.8178863670553589	0.6333108790134553
Reference_crAssphage.1_78	Portal protein	Capsid	1095	162	155	125	2.174231556935184	0.645467204616624
Reference_crAssphage.1_79	Terminase large subunit	Capsid	1583	129	143	111	1.506525727793315	0.6019085569984859
Reference_crAssphage.1_80	Uncharacterized	Uncharacterized	134	113	119	99	3.4018264937920764	0.5778519401935249
Reference_crAssphage.1_81	Membrane protein	Other	101	107	99	103	3.8223394849273133	0.23554235877876523
Reference_crAssphage.1_82	Lyzozyme	Other	149	94	104	91	3.795819221600897	0.6033506918127042
Reference_crAssphage.1_83	Uncharacterized	Uncharacterized	184	101	92	90	1.4870096262981367	0.04798563187006974
Reference_crAssphage.1_84	Membrane protein, contains peptidoglycan-binding domain	Other	132	108	98	105	3.472405543135454	0.5140066092168576
Reference_crAssphage.1_85	PD-(D/E)XK superfamily nuclease	Other	361	131	106	99	3.6231080288990136	0.6027227037487175
Reference_crAssphage.1_86	Uncharacterized	Uncharacterized	293	105	124	84	2.0414516652874903	0.5403847494702342
Reference_crAssphage.1_87	Uncharacterized	Uncharacterized	242	106	95	100	2.9481689404997766	0.5949852359486999
Reference_crAssphage.1_88	Uncharacterized	Uncharacterized	241	84	102	83	2.6011730941785607	0.6093190747634164
Reference_crAssphage.1_89	Uncharacterized	Uncharacterized	46	18	84	16	4.277608047803831	0.26317906915663014
Reference_crAssphage.1_90	Uncharacterized	Uncharacterized	41	79	16	41	4.267537490587739	-0.0034999924152442057
Reference_crAssphage.1_91	Plasmid replication initiation protein RepL	Replication	298	9	43	8	2.742893793020831	0.16285221825035914
Reference_crAssphage.1_92	Uncharacterized	Uncharacterized	85		8		2.956405520137593	0.0
