# Supplementary material for: Evolutionary Study of the Crassphage Virus at Gene Level
Source: Viruses. 2020 Sep 17;12(9):1035. doi: 10.3390/v12091035 (PMC7551546; doi:10.3390/v12091035)
Supplement: Supplementary file 1 [file viruses-12-01035-s001.zip › viruses-909877 supplementary after minor rev/Table S3.xlsx]

## Sheet: Argot 2.5
Table S3 - The table includes results of the 3D function prediction softwares Argot 2.5 and I-TASSER run on the Uncharacterized protein sequences, and the consensus of the two softwares.
id PRODIGAL	Aspect	GO ID	Name	Total Score	Internal Confidence	Information Content	BLAST hits	HMMer models	Definition
NC_024711.1_1	BIOLOGICAL PROCESS	GO:0006810	transport	723.639	0.936938	4.76489		AmiS_UreI	The directed movement of substances (such as macromolecules, small molecules, ions) or cellular components (such as complexes and organelles) into, out of or within a cell, or between cells, or within a multicellular organism by means of some agent such as a transporter, pore or motor protein.
	CELLULAR COMPONENT	GO:0016021	integral component of membrane	286.627	0.482513	3.66544		AmiS_UreI	The component of a membrane consisting of the gene products and protein complexes having at least some part of their peptide sequence embedded in the hydrophobic region of the membrane.
	CELLULAR COMPONENT	GO:0016020	membrane	199.319	1	2.54805		AmiS_UreI	A lipid bilayer along with all the proteins and protein complexes embedded in it an attached to it.
	MOLECULAR FUNCTION	GO:0005515	protein binding	27.7978	0.5	5.09593		AmiS_UreI	Interacting selectively and non-covalently with any protein or protein complex (a complex of two or more proteins that may include other nonprotein molecules).
	MOLECULAR FUNCTION	GO:0005215	transporter activity	14.7236	0.5	2.69915		AmiS_UreI	Enables the directed movement of substances (such as macromolecules, small molecules, ions) into, out of or within a cell, or between cells.
NC_024711.1_6	CELLULAR COMPONENT	GO:0005634	nucleus	9.66063	0.26188	5.2897		GAGA_bind,TLD	A membrane-bounded organelle of eukaryotic cells in which chromosomes are housed and replicated. In most cells, the nucleus contains all of the cell's chromosomes except the organellar chromosomes, and is the site of RNA synthesis and processing. In some species, or in specialized cell types, RNA metabolism or DNA replication may be absent.
	CELLULAR COMPONENT	GO:0016021	integral component of membrane	4.14143	0.110144	3.66544		DUF4291,GAGA_bind,TLD	The component of a membrane consisting of the gene products and protein complexes having at least some part of their peptide sequence embedded in the hydrophobic region of the membrane.
	CELLULAR COMPONENT	GO:0016020	membrane	2.87893	0.313853	2.54805		DUF4291,GAGA_bind,TLD	A lipid bilayer along with all the proteins and protein complexes embedded in it an attached to it.
	MOLECULAR FUNCTION	GO:0004386	helicase activity	2.51742	0.0880555	5.69686		DUF4291,TLD	Catalysis of the reaction: NTP + H2O = NDP + phosphate, to drive the unwinding of a DNA or RNA helix.
	MOLECULAR FUNCTION	GO:0008026	ATP-dependent helicase activity	2.30094	0.0483136	7.11514		DUF4291,TLD	Catalysis of the reaction: ATP + H2O = ADP + phosphate, to drive the unwinding of a DNA or RNA helix.
	MOLECULAR FUNCTION	GO:0043565	sequence-specific DNA binding	2.22232	0.0301882	5.81325		GAGA_bind	Interacting selectively and non-covalently with DNA of a specific nucleotide composition, e.g. GC-rich DNA binding, or with a specific sequence motif or type of DNA e.g. promotor binding or rDNA binding.
	MOLECULAR FUNCTION	GO:0003700	transcription factor activity, sequence-specific DNA binding	1.47594	0.0261442	5.14761		GAGA_bind	Interacting selectively and non-covalently with a specific DNA sequence in order to modulate transcription. The transcription factor may or may not also interact selectively with a protein or macromolecular complex.
	MOLECULAR FUNCTION	GO:0005524	ATP binding	1.33108	0.0358837	4.02952		DUF4291,TLD	Interacting selectively and non-covalently with ATP, adenosine 5'-triphosphate, a universally important coenzyme and enzyme regulator.
	MOLECULAR FUNCTION	GO:0046872	metal ion binding	1.10946	0.0687159	3.38108		DUF4291,TLD	Interacting selectively and non-covalently with any metal ion.
	MOLECULAR FUNCTION	GO:0020037	heme binding	1.07418	0.0219452	5.31723		DUF4291	Interacting selectively and non-covalently with heme, any compound of iron complexed in a porphyrin (tetrapyrrole) ring.
	MOLECULAR FUNCTION	GO:0003676	nucleic acid binding	1.05163	0.101757	3.24252		DUF4291,TLD	Interacting selectively and non-covalently with any nucleic acid.
	MOLECULAR FUNCTION	GO:0015140	malate transmembrane transporter activity	0.979716	0.0132095	13.3848		TLD	Enables the transfer of malate from one side of the membrane to the other. Malate is a chiral hydroxydicarboxylic acid, hydroxybutanedioic acid. The (+) enantiomer is an important intermediate in metabolism as a component of both the TCA cycle and the glyoxylate cycle.
	MOLECULAR FUNCTION	GO:0030374	ligand-dependent nuclear receptor transcription coactivator activity	0.971402	0.013992	11.8285		TLD	The function of a transcription cofactor that activates transcription in conjuction with a ligand-dependent nuclear receptor from a RNA polymerase II promoter; does not bind DNA itself.
	MOLECULAR FUNCTION	GO:0035257	nuclear hormone receptor binding	0.911616	0.013992	11.1005		TLD	Interacting selectively and non-covalently with a nuclear hormone receptor, a ligand-dependent receptor found in the nucleus of the cell.
	MOLECULAR FUNCTION	GO:0005246	calcium channel regulator activity	0.896018	0.0131842	12.2885		TLD	Modulates the activity of a calcium channel.
	MOLECULAR FUNCTION	GO:0004651	polynucleotide 5'-phosphatase activity	0.883594	0.0131842	12.1181		TLD	Catalysis of the reaction: 5'-phosphopolynucleotide + H2O = polynucleotide + phosphate.
	MOLECULAR FUNCTION	GO:0016972	thiol oxidase activity	0.838308	0.0133371	11.235		TLD	Catalysis of the reaction: 4 R'C(R)SH + O2 = 2 R'C(R)S-S(R)CR' + 2 H2O.
	MOLECULAR FUNCTION	GO:0000166	nucleotide binding	0.808995	0.085516	2.49621		DUF4291,TLD	Interacting selectively and non-covalently with a nucleotide, any compound consisting of a nucleoside that is esterified with (ortho)phosphate or an oligophosphate at any hydroxyl group on the ribose or deoxyribose.
	MOLECULAR FUNCTION	GO:0008270	zinc ion binding	0.802245	0.0190785	5.25422		TLD	Interacting selectively and non-covalently with zinc (Zn) ions.
	CELLULAR COMPONENT	GO:0005737	cytoplasm	0.787753	0.227363	3.38641		TLD	All of the contents of a cell excluding the plasma membrane and nucleus, but including other subcellular structures.
	MOLECULAR FUNCTION	GO:0017137	Rab GTPase binding	0.769514	0.0132095	10.513		TLD	Interacting selectively and non-covalently with Rab protein, any member of the Rab subfamily of the Ras superfamily of monomeric GTPases.
	MOLECULAR FUNCTION	GO:0003950	NAD+ ADP-ribosyltransferase activity	0.760459	0.013235	10.3495		TLD	Catalysis of the reaction: NAD+ + (ADP-D-ribosyl)(n)-acceptor = nicotinamide + (ADP-D-ribosyl)(n+1)-acceptor.
	MOLECULAR FUNCTION	GO:0031625	ubiquitin protein ligase binding	0.720929	0.0133371	9.66185		TLD	Interacting selectively and non-covalently with a ubiquitin protein ligase enzyme, any of the E3 proteins.
	MOLECULAR FUNCTION	GO:0005328	neurotransmitter:sodium symporter activity	0.697125	0.0131842	9.56076		TLD	Catalysis of the transfer of a solute or solutes from one side of a membrane to the other according to the reaction: neurotransmitter(out) + Na+(out) = neurotransmitter(in) + Na+(in).
	MOLECULAR FUNCTION	GO:0003796	lysozyme activity	0.694044	0.0132095	9.48198		TLD	Catalysis of the hydrolysis of the beta-(1->4) linkages between N-acetylmuramic acid and N-acetyl-D-glucosamine residues in a peptidoglycan.
	MOLECULAR FUNCTION	GO:0005096	GTPase activator activity	0.679413	0.0134916	8.89808		TLD	Binds to and increases the activity of a GTPase, an enzyme that catalyzes the hydrolysis of GTP.
	MOLECULAR FUNCTION	GO:0005089	Rho guanyl-nucleotide exchange factor activity	0.673116	0.0131842	9.23148		TLD	Stimulates the exchange of guanyl nucleotides associated with a GTPase of the Rho family. Under normal cellular physiological conditions, the concentration of GTP is higher than that of GDP, favoring the replacement of GDP by GTP in association with the GTPase.
	MOLECULAR FUNCTION	GO:0035091	phosphatidylinositol binding	0.633023	0.0131842	8.68163		TLD	Interacting selectively and non-covalently with any inositol-containing glycerophospholipid, i.e. phosphatidylinositol (PtdIns) and its phosphorylated derivatives.
	MOLECULAR FUNCTION	GO:0036459	thiol-dependent ubiquitinyl hydrolase activity	0.62868	0.0131842	8.62207		TLD	Catalysis of the thiol-dependent hydrolysis of an ester, thioester, amide, peptide or isopeptide bond formed by the C-terminal glycine of ubiquitin.
	MOLECULAR FUNCTION	GO:0005509	calcium ion binding	0.576075	0.013992	7.01469		TLD	Interacting selectively and non-covalently with calcium ions (Ca2+).
	MOLECULAR FUNCTION	GO:0004003	ATP-dependent DNA helicase activity	0.559848	0.0131842	7.67806		TLD	Catalysis of the reaction: ATP + H2O = ADP + phosphate; this reaction drives the unwinding of the DNA helix.
	MOLECULAR FUNCTION	GO:0005525	GTP binding	0.528434	0.0144267	6.05265		TLD	Interacting selectively and non-covalently with GTP, guanosine triphosphate.
	MOLECULAR FUNCTION	GO:0003968	RNA-directed RNA polymerase activity	0.503926	0.0131842	6.91112		TLD	Catalysis of the reaction: nucleoside triphosphate + RNA(n) = diphosphate + RNA(n+1); uses an RNA template.
	MOLECULAR FUNCTION	GO:0003964	RNA-directed DNA polymerase activity	0.503408	0.0131842	6.90401		TLD	Catalysis of the reaction: deoxynucleoside triphosphate + DNA(n) = diphosphate + DNA(n+1). Catalyzes RNA-template-directed extension of the 3'- end of a DNA strand by one deoxynucleotide at a time.
	MOLECULAR FUNCTION	GO:0016758	transferase activity, transferring hexosyl groups	0.488258	0.0131842	6.69624		TLD	Catalysis of the transfer of a hexosyl group from one compound (donor) to another (acceptor).
	MOLECULAR FUNCTION	GO:0004852	uroporphyrinogen-III synthase activity	0.47191	0.0131842	9.93508		TLD	Catalysis of the reaction: hydroxymethylbilane = H(2)O + uroporphyrinogen III.
	MOLECULAR FUNCTION	GO:0008080	N-acetyltransferase activity	0.467281	0.0131842	6.40855		TLD	Catalysis of the transfer of an acetyl group to a nitrogen atom on the acceptor molecule.
	CELLULAR COMPONENT	GO:0012505	endomembrane system	0.455409	0.0610779	6.4716		TLD	A collection of membranous structures involved in transport within the cell. The main components of the endomembrane system are endoplasmic reticulum, Golgi bodies, vesicles, cell membrane and nuclear envelope. Members of the endomembrane system pass materials through each other or though the use of vesicles.
	MOLECULAR FUNCTION	GO:0004672	protein kinase activity	0.431992	0.040331	5.32102		TLD	Catalysis of the phosphorylation of an amino acid residue in a protein, usually according to the reaction: a protein + ATP = a phosphoprotein + ADP.
	MOLECULAR FUNCTION	GO:0016491	oxidoreductase activity	0.399969	0.0493548	3.0641		DUF4291,TLD	Catalysis of an oxidation-reduction (redox) reaction, a reversible chemical reaction in which the oxidation state of an atom or atoms within a molecule is altered. One substrate acts as a hydrogen or electron donor and becomes oxidized, while the other acts as hydrogen or electron acceptor and becomes reduced.
	MOLECULAR FUNCTION	GO:0005198	structural molecule activity	0.395747	0.0135175	5.16313		TLD	The action of a molecule that contributes to the structural integrity of a complex or its assembly within or outside a cell.
	MOLECULAR FUNCTION	GO:0051536	iron-sulfur cluster binding	0.390031	0.0131842	5.3491		TLD	Interacting selectively and non-covalently with an iron-sulfur cluster, a combination of iron and sulfur atoms.
	MOLECULAR FUNCTION	GO:0016798	hydrolase activity, acting on glycosyl bonds	0.378364	0.0264191	5.16918		TLD	Catalysis of the hydrolysis of any glycosyl bond.
	MOLECULAR FUNCTION	GO:0005515	protein binding	0.354393	0.0703002	5.09593		GAGA_bind,TLD	Interacting selectively and non-covalently with any protein or protein complex (a complex of two or more proteins that may include other nonprotein molecules).
	MOLECULAR FUNCTION	GO:0008168	methyltransferase activity	0.345785	0.0131842	4.74228		TLD	Catalysis of the transfer of a methyl group to an acceptor molecule.
	MOLECULAR FUNCTION	GO:0004518	nuclease activity	0.342597	0.0131842	4.69856		TLD	Catalysis of the hydrolysis of ester linkages within nucleic acids.
	CELLULAR COMPONENT	GO:0005622	intracellular	0.327899	0.593627	1.67279		TLD	The living contents of a cell; the matter contained within (but not including) the plasma membrane, usually taken to exclude large vacuoles and masses of secretory or ingested material. In eukaryotes it includes the nucleus and cytoplasm.
	MOLECULAR FUNCTION	GO:0016787	hydrolase activity	0.326793	0.202391	2.62413		DUF4291,TLD	Catalysis of the hydrolysis of various bonds, e.g. C-O, C-N, C-C, phosphoric anhydride bonds, etc. Hydrolase is the systematic name for any enzyme of EC class 3.
	MOLECULAR FUNCTION	GO:0003677	DNA binding	0.315953	0.0533417	3.82067		GAGA_bind,TLD	Any molecular function by which a gene product interacts selectively and non-covalently with DNA (deoxyribonucleic acid).
	MOLECULAR FUNCTION	GO:0004713	protein tyrosine kinase activity	0.310436	0.0131842	8.53137		TLD	Catalysis of the reaction: ATP + a protein tyrosine = ADP + protein tyrosine phosphate.
	MOLECULAR FUNCTION	GO:0016818	hydrolase activity, acting on acid anhydrides, in phosphorus-containing anhydrides	0.305953	0.10124	4.19601		TLD	Catalysis of the hydrolysis of any acid anhydride which contains phosphorus.
	MOLECULAR FUNCTION	GO:0004930	G-protein coupled receptor activity	0.258415	0.0131842	7.0881		TLD	Combining with an extracellular signal and transmitting the signal across the membrane by activating an associated G-protein; promotes the exchange of GDP for GTP on the alpha subunit of a heterotrimeric G-protein complex.
	BIOLOGICAL PROCESS	GO:0006139	nucleobase-containing compound metabolic process	0.257479	0.186632	3.69436		TLD	Any cellular metabolic process involving nucleobases, nucleosides, nucleotides and nucleic acids.
	MOLECULAR FUNCTION	GO:0004674	protein serine/threonine kinase activity	0.255776	0.013235	6.94863		TLD	Catalysis of the reactions: ATP + protein serine = ADP + protein serine phosphate, and ATP + protein threonine = ADP + protein threonine phosphate.
	MOLECULAR FUNCTION	GO:0004888	transmembrane signaling receptor activity	0.235097	0.0263684	6.44851		TLD	Combining with an extracellular or intracellular signal and transmitting the signal from one side of the membrane to the other to initiate a change in cell activity or state as part of signal transduction.
	BIOLOGICAL PROCESS	GO:0007186	G-protein coupled receptor signaling pathway	0.224126	0.0126019	9.79255		TLD	A series of molecular signals that proceeds with an activated receptor promoting the exchange of GDP for GTP on the alpha-subunit of an associated heterotrimeric G-protein complex. The GTP-bound activated alpha-G-protein then dissociates from the beta- and gamma-subunits to further transmit the signal within the cell. The pathway begins with receptor-ligand interaction, or for basal GPCR signalin…
	BIOLOGICAL PROCESS	GO:0007166	cell surface receptor signaling pathway	0.202945	0.0252281	8.86711		TLD	A series of molecular signals initiated by activation of a receptor on the surface of a cell. The pathway begins with binding of an extracellular ligand to a cell surface receptor, or for receptors that signal in the absence of a ligand, by ligand-withdrawal or the activity of a constitutively active receptor. The pathway ends with regulation of a downstream cellular process, e.g. transcription.
	MOLECULAR FUNCTION	GO:0030246	carbohydrate binding	0.195128	0.0131842	6.84341		TLD	Interacting selectively and non-covalently with any carbohydrate, which includes monosaccharides, oligosaccharides and polysaccharides as well as substances derived from monosaccharides by reduction of the carbonyl group (alditols), by oxidation of one or more hydroxy groups to afford the corresponding aldehydes, ketones, or carboxylic acids, or by replacement of one or more hydroxy group(s) by a…
	BIOLOGICAL PROCESS	GO:0007165	signal transduction	0.164011	0.0762047	6.27713		TLD	The cellular process in which a signal is conveyed to trigger a change in the activity or state of a cell. Signal transduction begins with reception of a signal (e.g. a ligand binding to a receptor or receptor activation by a stimulus such as light), or for signal transduction in the absence of ligand, signal-withdrawal or the activity of a constitutively active receptor. Signal transduction ends…
	MOLECULAR FUNCTION	GO:0003824	catalytic activity	0.159352	0.465937	1.41465		GAGA_bind,TLD	Catalysis of a biochemical reaction at physiological temperatures. In biologically catalyzed reactions, the reactants are known as substrates, and the catalysts are naturally occurring macromolecular substances known as enzymes. Enzymes possess specific binding sites for substrates, and are usually composed wholly or largely of protein, but RNA that has catalytic activity (ribozyme) is often also…
	MOLECULAR FUNCTION	GO:0016779	nucleotidyltransferase activity	0.138888	0.0395525	4.89577		TLD	Catalysis of the transfer of a nucleotidyl group to a reactant.
	MOLECULAR FUNCTION	GO:0016301	kinase activity	0.13714	0.0539787	4.35807		TLD	Catalysis of the transfer of a phosphate group, usually from ATP, to a substrate molecule.
	MOLECULAR FUNCTION	GO:0003723	RNA binding	0.118808	0.0131842	4.49087		TLD	Interacting selectively and non-covalently with an RNA molecule or a portion thereof.
	MOLECULAR FUNCTION	GO:0008840	4-hydroxy-tetrahydrodipicolinate synthase	0.0713709	0.00705458	9.80799		GAGA_bind	Catalysis of the reaction: pyruvate + L-aspartate-4-semialdehyde = (2S,4S)-4-hydroxy-2,3,4,5-tetrahydrodipicolinate + H2O.
	BIOLOGICAL PROCESS	GO:0008152	metabolic process	0.0702673	0.395064	0.652622		GAGA_bind,TLD	The chemical reactions and pathways, including anabolism and catabolism, by which living organisms transform chemical substances. Metabolic processes typically transform small molecules, but also include macromolecular processes such as DNA repair and replication, and protein synthesis and degradation.
	MOLECULAR FUNCTION	GO:0016740	transferase activity	0.0267015	0.166608	2.51199		TLD	Catalysis of the transfer of a group, e.g. a methyl group, glycosyl group, acyl group, phosphorus-containing, or other groups, from one compound (generally regarded as the donor) to another compound (generally regarded as the acceptor). Transferase is the systematic name for any enzyme of EC class 2.
	MOLECULAR FUNCTION	GO:0016773	phosphotransferase activity, alcohol group as acceptor	0.0214517	0.0473856	4.93586		GAGA_bind	Catalysis of the transfer of a phosphorus-containing group from one compound (donor) to an alcohol group (acceptor).
	MOLECULAR FUNCTION	GO:0016829	lyase activity	0.00750886	0.0272933	4.66455		GAGA_bind	Catalysis of the cleavage of C-C, C-O, C-N and other bonds by other means than by hydrolysis or oxidation, or conversely adding a group to a double bond. They differ from other enzymes in that two substrates are involved in one reaction direction, but only one in the other direction. When acting on the single substrate, a molecule is eliminated and this generates either a new double bond or a new…
NC_024711.1_11	CELLULAR COMPONENT	GO:0031083	BLOC-1 complex	236.315	0.101357	12.658		GCN5L1	A protein complex required for the biogenesis of specialized organelles of the endosomal-lysosomal system, such as melanosomes and platelet dense granules. Many of the protein subunits are conserved between mouse and human; the mouse complex contains the Pallidin, Muted, Cappuccino, Dysbindin, Snapin, BLOS1, BLOS2, AND BLOS3 proteins.
	MOLECULAR FUNCTION	GO:0004871	signal transducer activity	212.757	0.254057	5.24207		4HB_MCP_1	Conveys a signal across a cell to trigger a change in cell function or state. A signal is a physical entity or change in state that is used to transfer information in order to trigger a response.
	CELLULAR COMPONENT	GO:0016021	integral component of membrane	131.108	0.190803	3.66544		4HB_MCP_1,GCN5L1,IncA,YvrJ	The component of a membrane consisting of the gene products and protein complexes having at least some part of their peptide sequence embedded in the hydrophobic region of the membrane.
	BIOLOGICAL PROCESS	GO:0007165	signal transduction	107.023	0.160932	6.27713		4HB_MCP_1	The cellular process in which a signal is conveyed to trigger a change in the activity or state of a cell. Signal transduction begins with reception of a signal (e.g. a ligand binding to a receptor or receptor activation by a stimulus such as light), or for signal transduction in the absence of ligand, signal-withdrawal or the activity of a constitutively active receptor. Signal transduction ends…
	CELLULAR COMPONENT	GO:0016020	membrane	94.4653	0.408278	2.54805		4HB_MCP_1,Clusterin,GCN5L1,IncA,YvrJ	A lipid bilayer along with all the proteins and protein complexes embedded in it an attached to it.
	MOLECULAR FUNCTION	GO:0031625	ubiquitin protein ligase binding	12.6978	0.0390057	9.66185		Clusterin	Interacting selectively and non-covalently with a ubiquitin protein ligase enzyme, any of the E3 proteins.
	MOLECULAR FUNCTION	GO:0051787	misfolded protein binding	9.17411	0.0390057	12.7148		Clusterin	Interacting selectively and non-covalently with a misfolded protein.
	CELLULAR COMPONENT	GO:0048471	perinuclear region of cytoplasm	3.3906	0.0185405	10.6251		Clusterin	Cytoplasm situated near, or occurring around, the nucleus.
	CELLULAR COMPONENT	GO:0005576	extracellular region	3.191	0.126353	6.55207		Clusterin,IncA	The space external to the outermost structure of a cell. For cells without external protective or external encapsulating structures this refers to space outside of the plasma membrane. This term covers the host cell environment outside an intracellular parasite.
	MOLECULAR FUNCTION	GO:0000155	phosphorelay sensor kinase activity	2.97957	0.0230466	6.49426		4HB_MCP_1	Catalysis of the phosphorylation of a histidine residue in response to detection of an extracellular signal such as a chemical ligand or change in environment, to initiate a change in cell state or activity. The two-component sensor is a histidine kinase that autophosphorylates a histidine residue in its active site. The phosphate is then transferred to an aspartate residue in a downstream respon…
	CELLULAR COMPONENT	GO:0005737	cytoplasm	2.97682	0.333897	3.38641		Clusterin,GCN5L1	All of the contents of a cell excluding the plasma membrane and nucleus, but including other subcellular structures.
	CELLULAR COMPONENT	GO:0043234	protein complex	2.31632	0.151848	5.41289		Clusterin	A stable macromolecular complex composed (only) of two or more polypeptide subunits along with any covalently attached molecules (such as lipid anchors or oligosaccharide) or non-protein prosthetic groups (such as nucleotides or metal ions). Prosthetic group in this context refers to a tightly bound cofactor. The component polypeptide subunits may be identical.
	MOLECULAR FUNCTION	GO:0005524	ATP binding	2.25029	0.0331321	4.02952		4HB_MCP_1,GCN5L1	Interacting selectively and non-covalently with ATP, adenosine 5'-triphosphate, a universally important coenzyme and enzyme regulator.
	MOLECULAR FUNCTION	GO:0016301	kinase activity	2.17391	0.0781494	4.35807		4HB_MCP_1	Catalysis of the transfer of a phosphate group, usually from ATP, to a substrate molecule.
	CELLULAR COMPONENT	GO:0009986	cell surface	2.06743	0.0153453	9.67011		Clusterin	The external part of the cell wall and/or plasma membrane.
	MOLECULAR FUNCTION	GO:0004673	protein histidine kinase activity	1.65419	0.0404996	6.28681		4HB_MCP_1	Catalysis of the reaction: ATP + protein L-histidine = ADP + protein phospho-L-histidine.
	MOLECULAR FUNCTION	GO:0005515	protein binding	1.59099	0.134622	5.09593		Clusterin,GCN5L1	Interacting selectively and non-covalently with any protein or protein complex (a complex of two or more proteins that may include other nonprotein molecules).
	MOLECULAR FUNCTION	GO:0046872	metal ion binding	1.41773	0.0637632	3.38108		4HB_MCP_1,GCN5L1	Interacting selectively and non-covalently with any metal ion.
	MOLECULAR FUNCTION	GO:0016772	transferase activity, transferring phosphorus-containing groups	1.40584	0.113575	3.42785		4HB_MCP_1	Catalysis of the transfer of a phosphorus-containing group from one compound (donor) to another (acceptor).
	CELLULAR COMPONENT	GO:0005829	cytosol	1.37187	0.128236	7.35016		Clusterin,GCN5L1	The part of the cytoplasm that does not contain organelles but which does contain other particulate matter, such as protein complexes.
	MOLECULAR FUNCTION	GO:0004520	endodeoxyribonuclease activity	1.20865	0.0277694	7.25799		GCN5L1	Catalysis of the hydrolysis of ester linkages within deoxyribonucleic acid by creating internal breaks.
	MOLECULAR FUNCTION	GO:0004519	endonuclease activity	0.937159	0.041654	5.62768		GCN5L1	Catalysis of the hydrolysis of ester linkages within nucleic acids by creating internal breaks.
	MOLECULAR FUNCTION	GO:0008270	zinc ion binding	0.89948	0.020142	5.25422		GCN5L1,YvrJ	Interacting selectively and non-covalently with zinc (Zn) ions.
	MOLECULAR FUNCTION	GO:0017056	structural constituent of nuclear pore	0.895467	0.0136191	11.185		GCN5L1	The action of a molecule that contributes to the structural integrity of the nuclear pore complex.
	MOLECULAR FUNCTION	GO:0004872	receptor activity	0.851523	0.0512122	5.08888		4HB_MCP_1	Combining with an extracellular or intracellular messenger to initiate a change in cell activity.
	MOLECULAR FUNCTION	GO:0000166	nucleotide binding	0.821	0.0664416	2.49621		4HB_MCP_1	Interacting selectively and non-covalently with a nucleotide, any compound consisting of a nucleoside that is esterified with (ortho)phosphate or an oligophosphate at any hydroxyl group on the ribose or deoxyribose.
	MOLECULAR FUNCTION	GO:0004518	nuclease activity	0.782435	0.0555387	4.69856		GCN5L1	Catalysis of the hydrolysis of ester linkages within nucleic acids.
	MOLECULAR FUNCTION	GO:0008168	methyltransferase activity	0.76613	0.0230773	4.74228		4HB_MCP_1	Catalysis of the transfer of a methyl group to an acceptor molecule.
	MOLECULAR FUNCTION	GO:0003697	single-stranded DNA binding	0.643194	0.0136191	8.03397		GCN5L1	Interacting selectively and non-covalently with single-stranded DNA.
	MOLECULAR FUNCTION	GO:0003684	damaged DNA binding	0.639812	0.0136358	7.96243		4HB_MCP_1	Interacting selectively and non-covalently with damaged DNA.
	MOLECULAR FUNCTION	GO:0003677	DNA binding	0.613635	0.0545097	3.82067		4HB_MCP_1	Any molecular function by which a gene product interacts selectively and non-covalently with DNA (deoxyribonucleic acid).
	MOLECULAR FUNCTION	GO:0003735	structural constituent of ribosome	0.459444	0.0136358	5.71776		4HB_MCP_1	The action of a molecule that contributes to the structural integrity of the ribosome.
	MOLECULAR FUNCTION	GO:0005215	transporter activity	0.433509	0.0272548	2.69915		4HB_MCP_1	Enables the directed movement of substances (such as macromolecules, small molecules, ions) into, out of or within a cell, or between cells.
	MOLECULAR FUNCTION	GO:0016787	hydrolase activity	0.381389	0.113996	2.62413		4HB_MCP_1,GCN5L1	Catalysis of the hydrolysis of various bonds, e.g. C-O, C-N, C-C, phosphoric anhydride bonds, etc. Hydrolase is the systematic name for any enzyme of EC class 3.
	MOLECULAR FUNCTION	GO:0016740	transferase activity	0.343325	0.158137	2.51199		4HB_MCP_1	Catalysis of the transfer of a group, e.g. a methyl group, glycosyl group, acyl group, phosphorus-containing, or other groups, from one compound (generally regarded as the donor) to another compound (generally regarded as the acceptor). Transferase is the systematic name for any enzyme of EC class 2.
	MOLECULAR FUNCTION	GO:0005506	iron ion binding	0.340143	0.0136358	5.24617		4HB_MCP_1	Interacting selectively and non-covalently with iron (Fe) ions.
	CELLULAR COMPONENT	GO:0005622	intracellular	0.259709	0.413954	1.67279		4HB_MCP_1,Clusterin	The living contents of a cell; the matter contained within (but not including) the plasma membrane, usually taken to exclude large vacuoles and masses of secretory or ingested material. In eukaryotes it includes the nucleus and cytoplasm.
	CELLULAR COMPONENT	GO:0043231	intracellular membrane-bounded organelle	0.254398	0.147902	3.98479		Clusterin	Organized structure of distinctive morphology and function, bounded by a single or double lipid bilayer membrane and occurring within the cell. Includes the nucleus, mitochondria, plastids, vacuoles, and vesicles. Excludes the plasma membrane.
	MOLECULAR FUNCTION	GO:0003824	catalytic activity	0.228542	0.326699	1.41465		4HB_MCP_1	Catalysis of a biochemical reaction at physiological temperatures. In biologically catalyzed reactions, the reactants are known as substrates, and the catalysts are naturally occurring macromolecular substances known as enzymes. Enzymes possess specific binding sites for substrates, and are usually composed wholly or largely of protein, but RNA that has catalytic activity (ribozyme) is often also…
	MOLECULAR FUNCTION	GO:0046983	protein dimerization activity	0.207451	0.0136758	6.67101		4HB_MCP_1	The formation of a protein dimer, a macromolecular structure consists of two noncovalently associated identical or nonidentical subunits.
	MOLECULAR FUNCTION	GO:0016829	lyase activity	0.162975	0.0272715	4.66455		4HB_MCP_1	Catalysis of the cleavage of C-C, C-O, C-N and other bonds by other means than by hydrolysis or oxidation, or conversely adding a group to a double bond. They differ from other enzymes in that two substrates are involved in one reaction direction, but only one in the other direction. When acting on the single substrate, a molecule is eliminated and this generates either a new double bond or a new…
	MOLECULAR FUNCTION	GO:0047485	protein N-terminus binding	0.102982	0.00896354	11.7613		Clusterin	Interacting selectively and non-covalently with a protein N-terminus, the end of any peptide chain at which the 2-amino (or 2-imino) function of a constituent amino acid is not attached in peptide linkage to another amino-acid residue.
	MOLECULAR FUNCTION	GO:0051087	chaperone binding	0.0928775	0.00940148	9.1929		Clusterin	Interacting selectively and non-covalently with a chaperone protein, a class of proteins that bind to nascent or unfolded polypeptides and ensure correct folding or transport.
	BIOLOGICAL PROCESS	GO:0008152	metabolic process	0.0440014	0.274899	0.652622		4HB_MCP_1	The chemical reactions and pathways, including anabolism and catabolism, by which living organisms transform chemical substances. Metabolic processes typically transform small molecules, but also include macromolecular processes such as DNA repair and replication, and protein synthesis and degradation.
NC_024711.1_12	BIOLOGICAL PROCESS	GO:0006508	proteolysis	95.7845	0.123475	7.48079		Peptidase_M24	The hydrolysis of proteins into smaller polypeptides and/or amino acids by cleavage of their peptide bonds.
	MOLECULAR FUNCTION	GO:0004177	aminopeptidase activity	70.3061	0.143188	7.41223		Peptidase_M24	Catalysis of the hydrolysis of N-terminal amino acid residues from in a polypeptide chain.
	MOLECULAR FUNCTION	GO:0070006	metalloaminopeptidase activity	63.7577	0.0623554	9.18385		Peptidase_M24	Catalysis of the hydrolysis of N-terminal amino acid residues from a polypeptide chain by a mechanism in which water acts as a nucleophile, one or two metal ions hold the water molecule in place, and charged amino acid side chains are ligands for the metal ions.
	BIOLOGICAL PROCESS	GO:0070084	protein initiator methionine removal	48.4227	0.062817	12.2777		Peptidase_M24	The protein modification process in which the translation-initiating methionine or formylmethionine residue is removed from a protein.
	MOLECULAR FUNCTION	GO:0008235	metalloexopeptidase activity	42.253	0.126732	7.98858		Peptidase_M24	Catalysis of the hydrolysis of a peptide bond not more than three residues from the N- or C-terminus of a polypeptide chain by a mechanism in which water acts as a nucleophile, one or two metal ions hold the water molecule in place, and charged amino acid side chains are ligands for the metal ions.
	MOLECULAR FUNCTION	GO:0046872	metal ion binding	33.4412	0.12561	3.38108		Peptidase_M24	Interacting selectively and non-covalently with any metal ion.
	MOLECULAR FUNCTION	GO:0008233	peptidase activity	23.0843	0.310803	4.24372		Peptidase_M24	Catalysis of the hydrolysis of a peptide bond. A peptide bond is a covalent bond formed when the carbon atom from the carboxyl group of one amino acid shares electrons with the nitrogen atom from the amino group of a second amino acid.
	MOLECULAR FUNCTION	GO:0016787	hydrolase activity	22.8899	0.479099	2.62413		Peptidase_M24	Catalysis of the hydrolysis of various bonds, e.g. C-O, C-N, C-C, phosphoric anhydride bonds, etc. Hydrolase is the systematic name for any enzyme of EC class 3.
	CELLULAR COMPONENT	GO:0005737	cytoplasm	2.65342	0.435527	3.38641		Peptidase_M24	All of the contents of a cell excluding the plasma membrane and nucleus, but including other subcellular structures.
	CELLULAR COMPONENT	GO:0005634	nucleus	2.29998	0.217879	5.2897		Peptidase_M24	A membrane-bounded organelle of eukaryotic cells in which chromosomes are housed and replicated. In most cells, the nucleus contains all of the cell's chromosomes except the organellar chromosomes, and is the site of RNA synthesis and processing. In some species, or in specialized cell types, RNA metabolism or DNA replication may be absent.
	MOLECULAR FUNCTION	GO:0030145	manganese ion binding	1.49396	0.0163327	7.91821		Peptidase_M24	Interacting selectively and non-covalently with manganese (Mn) ions.
	CELLULAR COMPONENT	GO:0030529	intracellular ribonucleoprotein complex	0.971038	0.121153	5.45013		Peptidase_M24	An intracellular macromolecular complex containing both protein and RNA molecules.
	CELLULAR COMPONENT	GO:0005694	chromosome	0.587865	0.121709	6.46116		Peptidase_M24	A structure composed of a very long molecule of DNA and associated proteins (e.g. histones) that carries hereditary information.
	CELLULAR COMPONENT	GO:0005856	cytoskeleton	0.574813	0.0617102	6.5477		Peptidase_M24	Any of the various filamentous elements that form the internal framework of cells, and typically remain after treatment of the cells with mild detergent to remove membrane constituents and soluble components of the cytoplasm. The term embraces intermediate filaments, microfilaments, microtubules, the microtrabecular lattice, and other structures characterized by a polymeric filamentous nature and…
	CELLULAR COMPONENT	GO:0016020	membrane	0.54432	0.185406	2.54805		Peptidase_M24	A lipid bilayer along with all the proteins and protein complexes embedded in it an attached to it.
	CELLULAR COMPONENT	GO:0005743	mitochondrial inner membrane	0.542862	0.0419421	6.13857		Peptidase_M24	The inner, i.e. lumen-facing, lipid bilayer of the mitochondrial envelope. It is highly folded to form cristae.
	CELLULAR COMPONENT	GO:0031966	mitochondrial membrane	0.528003	0.0618275	5.98027		Peptidase_M24	Either of the lipid bilayers that surround the mitochondrion and form the mitochondrial envelope.
	CELLULAR COMPONENT	GO:0005739	mitochondrion	0.433124	0.0855424	4.76895		Peptidase_M24	A semiautonomous, self replicating organelle that occurs in varying numbers, shapes, and sizes in the cytoplasm of virtually all eukaryotic cells. It is notably the site of tissue respiration.
	CELLULAR COMPONENT	GO:0009507	chloroplast	0.421759	0.0609722	6.58907		Peptidase_M24	A chlorophyll-containing plastid with thylakoids organized into grana and frets, or stroma thylakoids, and embedded in a stroma.
	MOLECULAR FUNCTION	GO:0003682	chromatin binding	0.416	0.0104984	8.76515		Peptidase_M24	Interacting selectively and non-covalently with chromatin, the network of fibers of DNA, protein, and sometimes RNA, that make up the chromosomes of the eukaryotic nucleus during interphase.
	MOLECULAR FUNCTION	GO:0044822	poly(A) RNA binding	0.396642	0.0103004	8.27634		Peptidase_M24	Interacting non-covalently with a poly(A) RNA, a RNA molecule which has a tail of adenine bases.
	CELLULAR COMPONENT	GO:0009536	plastid	0.344868	0.0817486	5.64702		Peptidase_M24	Any member of a family of organelles found in the cytoplasm of plants and some protists, which are membrane-bounded and contain DNA. Plant plastids develop from a common type, the proplastid.
	CELLULAR COMPONENT	GO:0005622	intracellular	0.298037	0.815225	1.67279		Peptidase_M24	The living contents of a cell; the matter contained within (but not including) the plasma membrane, usually taken to exclude large vacuoles and masses of secretory or ingested material. In eukaryotes it includes the nucleus and cytoplasm.
	MOLECULAR FUNCTION	GO:0016616	oxidoreductase activity, acting on the CH-OH group of donors, NAD or NADP as acceptor	0.260448	0.0149269	5.89413		Peptidase_M24	Catalysis of an oxidation-reduction (redox) reaction in which a CH-OH group acts as a hydrogen or electron donor and reduces NAD+ or NADP.
	BIOLOGICAL PROCESS	GO:0006368	transcription elongation from RNA polymerase II promoter	0.257256	0.0125589	12.1747		Peptidase_M24	The extension of an RNA molecule after transcription initiation and promoter clearance at an RNA polymerase II promoter by the addition of ribonucleotides catalyzed by RNA polymerase II.
	BIOLOGICAL PROCESS	GO:0006810	transport	0.254281	0.107124	4.76489		Peptidase_M24	The directed movement of substances (such as macromolecules, small molecules, ions) or cellular components (such as complexes and organelles) into, out of or within a cell, or between cells, or within a multicellular organism by means of some agent such as a transporter, pore or motor protein.
	MOLECULAR FUNCTION	GO:0004519	endonuclease activity	0.248674	0.0149242	5.62768		Peptidase_M24	Catalysis of the hydrolysis of ester linkages within nucleic acids by creating internal breaks.
	MOLECULAR FUNCTION	GO:0004672	protein kinase activity	0.236914	0.0149431	5.32102		Peptidase_M24	Catalysis of the phosphorylation of an amino acid residue in a protein, usually according to the reaction: a protein + ATP = a phosphoprotein + ADP.
	MOLECULAR FUNCTION	GO:0005515	protein binding	0.227631	0.0602277	5.09593		Peptidase_M24	Interacting selectively and non-covalently with any protein or protein complex (a complex of two or more proteins that may include other nonprotein molecules).
	MOLECULAR FUNCTION	GO:0004843	thiol-dependent ubiquitin-specific protease activity	0.215001	0.00497744	9.71808		Peptidase_M24	Catalysis of the thiol-dependent hydrolysis of a peptide bond formed by the C-terminal glycine of ubiquitin and another protein.
	BIOLOGICAL PROCESS	GO:0032259	methylation	0.212379	0.0119091	7.99181		Peptidase_M24	The process in which a methyl group is covalently attached to a molecule.
	MOLECULAR FUNCTION	GO:0004518	nuclease activity	0.207618	0.019899	4.69856		Peptidase_M24	Catalysis of the hydrolysis of ester linkages within nucleic acids.
	MOLECULAR FUNCTION	GO:0008237	metallopeptidase activity	0.197733	0.132486	6.23882		Peptidase_M24	Catalysis of the hydrolysis of peptide bonds by a mechanism in which water acts as a nucleophile, one or two metal ions hold the water molecule in place, and charged amino acid side chains are ligands for the metal ions.
	BIOLOGICAL PROCESS	GO:0006139	nucleobase-containing compound metabolic process	0.195238	0.162291	3.69436		Peptidase_M24	Any cellular metabolic process involving nucleobases, nucleosides, nucleotides and nucleic acids.
	MOLECULAR FUNCTION	GO:0036459	thiol-dependent ubiquitinyl hydrolase activity	0.190443	0.00995217	8.62207		Peptidase_M24	Catalysis of the thiol-dependent hydrolysis of an ester, thioester, amide, peptide or isopeptide bond formed by the C-terminal glycine of ubiquitin.
	BIOLOGICAL PROCESS	GO:0006366	transcription from RNA polymerase II promoter	0.156391	0.0427883	9.15344		Peptidase_M24	The synthesis of RNA from a DNA template by RNA polymerase II, originating at an RNA polymerase II promoter. Includes transcription of messenger RNA (mRNA) and certain small nuclear RNAs (snRNAs).
	MOLECULAR FUNCTION	GO:0043169	cation binding	0.148872	0.130588	3.36545		Peptidase_M24	Interacting selectively and non-covalently with cations, charged atoms or groups of atoms with a net positive charge.
	MOLECULAR FUNCTION	GO:0003676	nucleic acid binding	0.143435	0.0457171	3.24252		Peptidase_M24	Interacting selectively and non-covalently with any nucleic acid.
	MOLECULAR FUNCTION	GO:0008238	exopeptidase activity	0.128628	0.22993	6.26089		Peptidase_M24	Catalysis of the hydrolysis of a peptide bond not more than three residues from the N- or C-terminus of a polypeptide chain, in a reaction that requires a free N-terminal amino group, C-terminal carboxyl group or both.
	MOLECULAR FUNCTION	GO:0005215	transporter activity	0.119269	0.0248737	2.69915		Peptidase_M24	Enables the directed movement of substances (such as macromolecules, small molecules, ions) into, out of or within a cell, or between cells.
	BIOLOGICAL PROCESS	GO:0006351	transcription, DNA-templated	0.113934	0.0786976	6.35117		Peptidase_M24	The cellular synthesis of RNA on a template of DNA.
	MOLECULAR FUNCTION	GO:0003774	motor activity	0.111267	0.00995487	7.54324		Peptidase_M24	Catalysis of the generation of force resulting either in movement along a microfilament or microtubule, or in torque resulting in membrane scission, coupled to the hydrolysis of a nucleoside triphosphate.
	MOLECULAR FUNCTION	GO:0000166	nucleotide binding	0.110541	0.0199314	2.49621		Peptidase_M24	Interacting selectively and non-covalently with a nucleotide, any compound consisting of a nucleoside that is esterified with (ortho)phosphate or an oligophosphate at any hydroxyl group on the ribose or deoxyribose.
	MOLECULAR FUNCTION	GO:0003677	DNA binding	0.109806	0.0154826	3.82067		Peptidase_M24	Any molecular function by which a gene product interacts selectively and non-covalently with DNA (deoxyribonucleic acid).
	MOLECULAR FUNCTION	GO:0016773	phosphotransferase activity, alcohol group as acceptor	0.109052	0.0199179	4.93586		Peptidase_M24	Catalysis of the transfer of a phosphorus-containing group from one compound (donor) to an alcohol group (acceptor).
	MOLECULAR FUNCTION	GO:0016779	nucleotidyltransferase activity	0.108166	0.00497474	4.89577		Peptidase_M24	Catalysis of the transfer of a nucleotidyl group to a reactant.
	MOLECULAR FUNCTION	GO:0042393	histone binding	0.105718	0.00534275	9.79964		Peptidase_M24	Interacting selectively and non-covalently with a histone, any of a group of water-soluble proteins found in association with the DNA of plant and animal chromosomes. They are involved in the condensation and coiling of chromosomes during cell division and have also been implicated in nonspecific suppression of gene activity.
	MOLECULAR FUNCTION	GO:0003723	RNA binding	0.0947229	0.025257	4.49087		Peptidase_M24	Interacting selectively and non-covalently with an RNA molecule or a portion thereof.
	MOLECULAR FUNCTION	GO:0004386	helicase activity	0.0838952	0.00994948	5.69686		Peptidase_M24	Catalysis of the reaction: NTP + H2O = NDP + phosphate, to drive the unwinding of a DNA or RNA helix.
	MOLECULAR FUNCTION	GO:0019904	protein domain specific binding	0.0811923	0.00497474	9.32314		Peptidase_M24	Interacting selectively and non-covalently with a specific domain of a protein.
	MOLECULAR FUNCTION	GO:0031072	heat shock protein binding	0.0799393	0.00497474	9.17926		Peptidase_M24	Interacting selectively and non-covalently with a heat shock protein, any protein synthesized or activated in response to heat shock.
	BIOLOGICAL PROCESS	GO:0009058	biosynthetic process	0.0749103	0.191965	2.84188		Peptidase_M24	The chemical reactions and pathways resulting in the formation of substances; typically the energy-requiring part of metabolism in which simpler substances are transformed into more complex ones.
	MOLECULAR FUNCTION	GO:0016765	transferase activity, transferring alkyl or aryl (other than methyl) groups	0.0730045	0.00995757	6.58981		Peptidase_M24	Catalysis of the transfer of an alkyl or aryl (but not methyl) group from one compound (donor) to another (acceptor).
	MOLECULAR FUNCTION	GO:0042802	identical protein binding	0.0706837	0.0100419	8.11646		Peptidase_M24	Interacting selectively and non-covalently with an identical protein or proteins.
	MOLECULAR FUNCTION	GO:0016887	ATPase activity	0.0694576	0.00994948	4.71648		Peptidase_M24	Catalysis of the reaction: ATP + H2O = ADP + phosphate + 2 H+. May or may not be coupled to another reaction.
	MOLECULAR FUNCTION	GO:0051082	unfolded protein binding	0.065153	0.00497474	7.48138		Peptidase_M24	Interacting selectively and non-covalently with an unfolded protein.
	MOLECULAR FUNCTION	GO:0003824	catalytic activity	0.0628498	0.653334	1.41465		Peptidase_M24	Catalysis of a biochemical reaction at physiological temperatures. In biologically catalyzed reactions, the reactants are known as substrates, and the catalysts are naturally occurring macromolecular substances known as enzymes. Enzymes possess specific binding sites for substrates, and are usually composed wholly or largely of protein, but RNA that has catalytic activity (ribozyme) is often also…
	BIOLOGICAL PROCESS	GO:0031365	N-terminal protein amino acid modification	0.0611429	0.0060734	12.5282		Peptidase_M24	The alteration of the N-terminal amino acid residue in a protein.
	MOLECULAR FUNCTION	GO:0016757	transferase activity, transferring glycosyl groups	0.0599091	0.0149269	5.41654		Peptidase_M24	Catalysis of the transfer of a glycosyl group from one compound (donor) to another (acceptor).
	MOLECULAR FUNCTION	GO:0050897	cobalt ion binding	0.051966	0.00497744	9.7311		Peptidase_M24	Interacting selectively and non-covalently with a cobalt (Co) ion.
	MOLECULAR FUNCTION	GO:0016746	transferase activity, transferring acyl groups	0.0505987	0.0149242	4.58221		Peptidase_M24	Catalysis of the transfer of an acyl group from one compound (donor) to another (acceptor).
	MOLECULAR FUNCTION	GO:0016805	dipeptidase activity	0.0480802	0.0173852	9.01922		Peptidase_M24	Catalysis of the hydrolysis of a dipeptide.
	MOLECULAR FUNCTION	GO:0016151	nickel cation binding	0.0452018	0.00497744	8.46444		Peptidase_M24	Interacting selectively and non-covalently with nickel (Ni) cations.
	MOLECULAR FUNCTION	GO:0030151	molybdenum ion binding	0.0439096	0.00497474	8.23585		Peptidase_M24	Interacting selectively and non-covalently with molybdenum (Mo) ions.
	MOLECULAR FUNCTION	GO:0016772	transferase activity, transferring phosphorus-containing groups	0.0378518	0.0398168	3.42785		Peptidase_M24	Catalysis of the transfer of a phosphorus-containing group from one compound (donor) to another (acceptor).
	BIOLOGICAL PROCESS	GO:0008152	metabolic process	0.0345269	0.616443	0.652622		Peptidase_M24	The chemical reactions and pathways, including anabolism and catabolism, by which living organisms transform chemical substances. Metabolic processes typically transform small molecules, but also include macromolecular processes such as DNA repair and replication, and protein synthesis and degradation.
	BIOLOGICAL PROCESS	GO:0006464	cellular protein modification process	0.0315467	0.146324	6.84212		Peptidase_M24	The covalent alteration of one or more amino acids occurring in proteins, peptides and nascent polypeptides (co-translational, post-translational modifications) occurring at the level of an individual cell. Includes the modification of charged tRNAs that are destined to occur in a protein (pre-translation modification).
	MOLECULAR FUNCTION	GO:0008270	zinc ion binding	0.0282876	0.00499094	5.25422		Peptidase_M24	Interacting selectively and non-covalently with zinc (Zn) ions.
	MOLECULAR FUNCTION	GO:0005506	iron ion binding	0.0280156	0.00995217	5.24617		Peptidase_M24	Interacting selectively and non-covalently with iron (Fe) ions.
	MOLECULAR FUNCTION	GO:0016853	isomerase activity	0.0112107	0.0149323	4.99398		Peptidase_M24	Catalysis of the geometric or structural changes within one molecule. Isomerase is the systematic name for any enzyme of EC class 5.
	MOLECULAR FUNCTION	GO:0016829	lyase activity	0.0105053	0.0199178	4.66455		Peptidase_M24	Catalysis of the cleavage of C-C, C-O, C-N and other bonds by other means than by hydrolysis or oxidation, or conversely adding a group to a double bond. They differ from other enzymes in that two substrates are involved in one reaction direction, but only one in the other direction. When acting on the single substrate, a molecule is eliminated and this generates either a new double bond or a new…
	MOLECULAR FUNCTION	GO:0016491	oxidoreductase activity	0.00693456	0.02987	3.0641		Peptidase_M24	Catalysis of an oxidation-reduction (redox) reaction, a reversible chemical reaction in which the oxidation state of an atom or atoms within a molecule is altered. One substrate acts as a hydrogen or electron donor and becomes oxidized, while the other acts as hydrogen or electron acceptor and becomes reduced.
	MOLECULAR FUNCTION	GO:0016740	transferase activity	0.00566659	0.0995515	2.51199		Peptidase_M24	Catalysis of the transfer of a group, e.g. a methyl group, glycosyl group, acyl group, phosphorus-containing, or other groups, from one compound (generally regarded as the donor) to another compound (generally regarded as the acceptor). Transferase is the systematic name for any enzyme of EC class 2.
NC_024711.1_13	BIOLOGICAL PROCESS	GO:0055114	oxidation-reduction process	46.183	1	6.22451		DUF3568	A metabolic process that results in the removal or addition of one or more electrons to or from a substance, with or without the concomitant removal or addition of a proton or protons.
	MOLECULAR FUNCTION	GO:0004420	hydroxymethylglutaryl-CoA reductase (NADPH) activity	39.9788	0.5	10.7766		DUF3568	Catalysis of the reaction: (R)-mevalonate + CoA + 2 NADP(+) = (S)-3-hydroxy-3-methylglutaryl-CoA + 2 H(+) + 2 NADPH.
	CELLULAR COMPONENT	GO:0016021	integral component of membrane	19.0082	0.5	3.66544		DUF3568	The component of a membrane consisting of the gene products and protein complexes having at least some part of their peptide sequence embedded in the hydrophobic region of the membrane.
	CELLULAR COMPONENT	GO:0016020	membrane	13.2137	1	2.54805		DUF3568	A lipid bilayer along with all the proteins and protein complexes embedded in it an attached to it.
	MOLECULAR FUNCTION	GO:0003824	catalytic activity	5.24803	1	1.41465		DUF3568	Catalysis of a biochemical reaction at physiological temperatures. In biologically catalyzed reactions, the reactants are known as substrates, and the catalysts are naturally occurring macromolecular substances known as enzymes. Enzymes possess specific binding sites for substrates, and are usually composed wholly or largely of protein, but RNA that has catalytic activity (ribozyme) is often also…
NC_024711.1_22	MOLECULAR FUNCTION	GO:0005198	structural molecule activity	58.2964	1	5.16313		YTV	The action of a molecule that contributes to the structural integrity of a complex or its assembly within or outside a cell.
	BIOLOGICAL PROCESS	GO:0009650	UV protection	56.2326	0.333333	14.941		YTV	Any process in which an organism or cell protects itself from ultraviolet radiation (UV), which may also result in resistance to repeated exposure to UV.
	CELLULAR COMPONENT	GO:0071944	cell periphery	54.6755	1	4.84244		YTV	The part of a cell encompassing the cell cortex, the plasma membrane, and any external encapsulating structures.
	BIOLOGICAL PROCESS	GO:0071470	cellular response to osmotic stress	48.7173	0.333333	12.9442		YTV	Any process that results in a change in state or activity of a cell (in terms of movement, secretion, enzyme production, gene expression, etc.) as a result of a stimulus indicating an increase or decrease in the concentration of solutes outside the organism or cell.
	BIOLOGICAL PROCESS	GO:0006979	response to oxidative stress	35.1392	0.333333	9.33651		YTV	Any process that results in a change in state or activity of a cell or an organism (in terms of movement, secretion, enzyme production, gene expression, etc.) as a result of oxidative stress, a state often resulting from exposure to high levels of reactive oxygen species, e.g. superoxide anions, hydrogen peroxide (H2O2), and hydroxyl radicals.
NC_024711.1_29	CELLULAR COMPONENT	GO:0031514	motile cilium	101.815	0.508852	10.9694		DUF3228	A cilium which may have a variable arrangement of axonemal microtubules and also contains molecular motors. It may beat with a whip-like pattern that promotes cell motility or transport of fluids and other cells across a cell surface, such as on epithelial cells that line the lumenal ducts of various tissues; or they may display a distinct twirling motion that directs fluid flow asymmetrically ac…
	MOLECULAR FUNCTION	GO:0008270	zinc ion binding	42.507	1	5.25422		DUF3228	Interacting selectively and non-covalently with zinc (Zn) ions.
	CELLULAR COMPONENT	GO:0016021	integral component of membrane	7.9239	0.245574	3.66544		DUF3228	The component of a membrane consisting of the gene products and protein complexes having at least some part of their peptide sequence embedded in the hydrophobic region of the membrane.
	CELLULAR COMPONENT	GO:0016020	membrane	5.50834	0.491148	2.54805		DUF3228	A lipid bilayer along with all the proteins and protein complexes embedded in it an attached to it.
NC_024711.1_49	CELLULAR COMPONENT	GO:0005763	mitochondrial small ribosomal subunit	814.712	0.450628	11.7995		MRP-S31	The smaller of the two subunits of a mitochondrial ribosome.
	MOLECULAR FUNCTION	GO:0003735	structural constituent of ribosome	358.217	0.408882	5.71776		MRP-S31	The action of a molecule that contributes to the structural integrity of the ribosome.
	CELLULAR COMPONENT	GO:0005840	ribosome	42.2558	0.592997	6.13126		MRP-S31	An intracellular organelle, about 200 A in diameter, consisting of RNA and protein. It is the site of protein biosynthesis resulting from translation of messenger RNA (mRNA). It consists of two subunits, one large and one small, each containing only protein and RNA. Both the ribosome and its subunits are characterized by their sedimentation coefficients, expressed in Svedberg units (symbol: S). H…
	CELLULAR COMPONENT	GO:0005730	nucleolus	40.9114	0.116916	8.8022		MRP-S31	A small, dense body one or more of which are present in the nucleus of eukaryotic cells. It is rich in RNA and protein, is not bounded by a limiting membrane, and is not seen during mitosis. Its prime function is the transcription of the nucleolar DNA into 45S ribosomal-precursor RNA, the processing of this RNA into 5.8S, 18S, and 28S components of ribosomal RNA, and the association of these comp…
	MOLECULAR FUNCTION	GO:0044822	poly(A) RNA binding	34.9037	0.106085	8.27634		MRP-S31	Interacting non-covalently with a poly(A) RNA, a RNA molecule which has a tail of adenine bases.
	MOLECULAR FUNCTION	GO:0019904	protein domain specific binding	31.3496	0.106085	9.32314		MRP-S31	Interacting selectively and non-covalently with a specific domain of a protein.
	CELLULAR COMPONENT	GO:0005739	mitochondrion	26.045	0.608653	4.76895		MRP-S31	A semiautonomous, self replicating organelle that occurs in varying numbers, shapes, and sizes in the cytoplasm of virtually all eukaryotic cells. It is notably the site of tissue respiration.
	BIOLOGICAL PROCESS	GO:0016311	dephosphorylation	6.14411	0.198601	9.18454		MRP-S31	The process of removing one or more phosphoric (ester or anhydride) residues from a molecule.
	BIOLOGICAL PROCESS	GO:0016192	vesicle-mediated transport	5.59536	0.132401	8.36424		MRP-S31	A cellular transport process in which transported substances are moved in membrane-bounded vesicles; transported substances are enclosed in the vesicle lumen or located in the vesicle membrane. The process begins with a step that directs a substance to the forming vesicle, and includes vesicle budding and coating. Vesicles are then targeted to, and fuse with, an acceptor membrane.
	BIOLOGICAL PROCESS	GO:0070124	mitochondrial translational initiation	5.50158	0.0662003	16.4481		MRP-S31	The process preceding formation of the peptide bond between the first two amino acids of a protein in a mitochondrion. This includes the formation of a complex of the ribosome, mRNA, and an initiation complex that contains the first aminoacyl-tRNA.
	BIOLOGICAL PROCESS	GO:0032543	mitochondrial translation	4.26256	0.268299	12.7438		MRP-S31	The chemical reactions and pathways resulting in the formation of a protein in a mitochondrion. This is a ribosome-mediated process in which the information in messenger RNA (mRNA) is used to specify the sequence of amino acids in the protein; the mitochondrion has its own ribosomes and transfer RNAs, and uses a genetic code that differs from the nuclear code.
	BIOLOGICAL PROCESS	GO:0019752	carboxylic acid metabolic process	3.74129	0.132401	5.59267		MRP-S31	The chemical reactions and pathways involving carboxylic acids, any organic acid containing one or more carboxyl (COOH) groups or anions (COO-).
	BIOLOGICAL PROCESS	GO:0035335	peptidyl-tyrosine dephosphorylation	3.73756	0.0662003	11.1742		MRP-S31	The removal of phosphoric residues from peptidyl-O-phospho-tyrosine to form peptidyl-tyrosine.
	BIOLOGICAL PROCESS	GO:0006470	protein dephosphorylation	3.36677	0.132401	10.0657		MRP-S31	The process of removing one or more phosphoric residues from a protein.
	BIOLOGICAL PROCESS	GO:0006413	translational initiation	3.32416	0.132401	10.2008		MRP-S31	The process preceding formation of the peptide bond between the first two amino acids of a protein. This includes the formation of a complex of the ribosome, mRNA, and an initiation complex that contains the first aminoacyl-tRNA.
	BIOLOGICAL PROCESS	GO:0006412	translation	2.79779	0.404197	7.3568		MRP-S31	The cellular metabolic process in which a protein is formed, using the sequence of a mature mRNA molecule to specify the sequence of amino acids in a polypeptide chain. Translation is mediated by the ribosome, and begins with the formation of a ternary complex between aminoacylated initiator methionine tRNA, GTP, and initiation factor 2, which subsequently associates with the small subunit of the…
	CELLULAR COMPONENT	GO:0030529	intracellular ribonucleoprotein complex	2.46493	0.629468	5.45013		MRP-S31	An intracellular macromolecular complex containing both protein and RNA molecules.
	MOLECULAR FUNCTION	GO:0016791	phosphatase activity	1.74589	0.0808979	6.40707		MRP-S31	Catalysis of the hydrolysis of phosphoric monoesters, releasing inorganic phosphate.
	MOLECULAR FUNCTION	GO:0005515	protein binding	1.38861	0.186983	5.09593		MRP-S31	Interacting selectively and non-covalently with any protein or protein complex (a complex of two or more proteins that may include other nonprotein molecules).
	MOLECULAR FUNCTION	GO:0003723	RNA binding	1.35646	0.161442	4.49087		MRP-S31	Interacting selectively and non-covalently with an RNA molecule or a portion thereof.
	MOLECULAR FUNCTION	GO:0016615	malate dehydrogenase activity	1.10845	0.0539319	8.1356		MRP-S31	Catalysis of the reversible conversion of pyruvate or oxaloacetate to malate.
	MOLECULAR FUNCTION	GO:0003676	nucleic acid binding	0.883568	0.188408	3.24252		MRP-S31	Interacting selectively and non-covalently with any nucleic acid.
	MOLECULAR FUNCTION	GO:0016491	oxidoreductase activity	0.834948	0.107864	3.0641		MRP-S31	Catalysis of an oxidation-reduction (redox) reaction, a reversible chemical reaction in which the oxidation state of an atom or atoms within a molecule is altered. One substrate acts as a hydrogen or electron donor and becomes oxidized, while the other acts as hydrogen or electron acceptor and becomes reduced.
	MOLECULAR FUNCTION	GO:0016616	oxidoreductase activity, acting on the CH-OH group of donors, NAD or NADP as acceptor	0.803058	0.0539319	5.89413		MRP-S31	Catalysis of an oxidation-reduction (redox) reaction in which a CH-OH group acts as a hydrogen or electron donor and reduces NAD+ or NADP.
	MOLECULAR FUNCTION	GO:0003824	catalytic activity	0.385484	0.215728	1.41465		MRP-S31	Catalysis of a biochemical reaction at physiological temperatures. In biologically catalyzed reactions, the reactants are known as substrates, and the catalysts are naturally occurring macromolecular substances known as enzymes. Enzymes possess specific binding sites for substrates, and are usually composed wholly or largely of protein, but RNA that has catalytic activity (ribozyme) is often also…
	MOLECULAR FUNCTION	GO:0005102	receptor binding	0.372745	0.026966	6.74927		MRP-S31	Interacting selectively and non-covalently with one or more specific sites on a receptor molecule, a macromolecule that undergoes combination with a hormone, neurotransmitter, drug or intracellular messenger to initiate a change in cell function.
NC_024711.1_50	CELLULAR COMPONENT	GO:0016021	integral component of membrane	229.088	0.416929	3.66544		DUF4064,DUF4407,Gly-zipper_Omp,Gly-zipper_OmpA,Gly-zipper_YMGG,RskA	The component of a membrane consisting of the gene products and protein complexes having at least some part of their peptide sequence embedded in the hydrophobic region of the membrane.
	CELLULAR COMPONENT	GO:0016020	membrane	158.37	0.994879	2.54805		DUF4064,DUF4407,Gly-zipper_Omp,Gly-zipper_OmpA,Gly-zipper_YMGG,RskA	A lipid bilayer along with all the proteins and protein complexes embedded in it an attached to it.
	MOLECULAR FUNCTION	GO:0008270	zinc ion binding	51.6484	0.386251	5.25422		Gly-zipper_Omp,Gly-zipper_OmpA,Gly-zipper_YMGG	Interacting selectively and non-covalently with zinc (Zn) ions.
	BIOLOGICAL PROCESS	GO:0016539	intein-mediated protein splicing	18.3117	0.147343	13.45		Gly-zipper_OmpA	The removal of an internal amino acid sequence (an intein) from a protein during protein maturation; the excision of inteins is precise and the N- and C-terminal exteins are joined by a normal peptide bond. Protein splicing involves 4 nucleophilic displacements by the 3 conserved splice junction residues.
	BIOLOGICAL PROCESS	GO:0097264	self proteolysis	17.0888	0.147343	12.5517		Gly-zipper_OmpA	The hydrolysis of proteins into smaller polypeptides and/or amino acids by cleavage of their own peptide bonds.
	BIOLOGICAL PROCESS	GO:0006810	transport	16.9767	0.238356	4.76489		DUF4064	The directed movement of substances (such as macromolecules, small molecules, ions) or cellular components (such as complexes and organelles) into, out of or within a cell, or between cells, or within a multicellular organism by means of some agent such as a transporter, pore or motor protein.
	MOLECULAR FUNCTION	GO:0016989	sigma factor antagonist activity	2.03519	0.0487934	10.9655		RskA	The function of binding to a sigma factor and stopping, preventing or reducing the rate of its transcriptional activity.
	MOLECULAR FUNCTION	GO:0003677	DNA binding	1.68148	0.105658	3.82067		Gly-zipper_Omp,RskA	Any molecular function by which a gene product interacts selectively and non-covalently with DNA (deoxyribonucleic acid).
	MOLECULAR FUNCTION	GO:0005509	calcium ion binding	1.56116	0.0534309	7.01469		Gly-zipper_Omp	Interacting selectively and non-covalently with calcium ions (Ca2+).
	MOLECULAR FUNCTION	GO:0016987	sigma factor activity	1.51629	0.05164	7.29381		RskA	A sigma factor is the promoter specificity subunit of eubacterial-type multisubunit RNA polymerases, those whose core subunit composition is often described as alpha(2)-beta-beta-prime. (This type of multisubunit RNA polymerase complex is known to be found in eubacteria and plant plastids). Although sigma does not bind DNA on its own, when combined with the core to form the holoenzyme, this binds…
	MOLECULAR FUNCTION	GO:0005525	GTP binding	1.375	0.0539822	6.05265		Gly-zipper_Omp	Interacting selectively and non-covalently with GTP, guanosine triphosphate.
	MOLECULAR FUNCTION	GO:0003899	DNA-directed RNA polymerase activity	1.3009	0.0487934	7.0092		RskA	Catalysis of the reaction: nucleoside triphosphate + RNA(n) = diphosphate + RNA(n+1). Utilizes a DNA template, i.e. the catalysis of DNA-template-directed extension of the 3'-end of an RNA strand by one nucleotide at a time. Can initiate a chain 'de novo'.
	BIOLOGICAL PROCESS	GO:0032774	RNA biosynthetic process	1.27098	0.339197	5.50875		RskA	The chemical reactions and pathways resulting in the formation of RNA, ribonucleic acid, one of the two main type of nucleic acid, consisting of a long, unbranched macromolecule formed from ribonucleotides joined in 3',5'-phosphodiester linkage. Includes polymerization of ribonucleotide monomers. Refers not only to transcription but also to e.g. viral RNA replication.
	MOLECULAR FUNCTION	GO:0003700	transcription factor activity, sequence-specific DNA binding	1.07012	0.05164	5.14761		RskA	Interacting selectively and non-covalently with a specific DNA sequence in order to modulate transcription. The transcription factor may or may not also interact selectively with a protein or macromolecular complex.
	MOLECULAR FUNCTION	GO:0005515	protein binding	0.945802	0.0487934	5.09593		RskA	Interacting selectively and non-covalently with any protein or protein complex (a complex of two or more proteins that may include other nonprotein molecules).
	MOLECULAR FUNCTION	GO:0016779	nucleotidyltransferase activity	0.908652	0.0975867	4.89577		RskA	Catalysis of the transfer of a nucleotidyl group to a reactant.
	BIOLOGICAL PROCESS	GO:0006351	transcription, DNA-templated	0.870173	0.278542	6.35117		RskA	The cellular synthesis of RNA on a template of DNA.
	BIOLOGICAL PROCESS	GO:0006367	transcription initiation from RNA polymerase II promoter	0.81651	0.0606552	11.7181		RskA	Any process involved in the assembly of the RNA polymerase II preinitiation complex (PIC) at an RNA polymerase II promoter region of a DNA template, resulting in the subsequent synthesis of RNA from that promoter. The initiation phase includes PIC assembly and the formation of the first few bonds in the RNA chain, including abortive initiation, which occurs when the first few nucleotides are repe…
	BIOLOGICAL PROCESS	GO:0006352	DNA-templated transcription, initiation	0.796371	0.124849	9.64123		RskA	Any process involved in the assembly of the RNA polymerase preinitiation complex (PIC) at the core promoter region of a DNA template, resulting in the subsequent synthesis of RNA from that promoter. The initiation phase includes PIC assembly and the formation of the first few bonds in the RNA chain, including abortive initiation, which occurs when the first few nucleotides are repeatedly synthesi…
	MOLECULAR FUNCTION	GO:0003676	nucleic acid binding	0.721643	0.159089	3.24252		Gly-zipper_Omp	Interacting selectively and non-covalently with any nucleic acid.
	MOLECULAR FUNCTION	GO:0016740	transferase activity	0.466224	0.14638	2.51199		RskA	Catalysis of the transfer of a group, e.g. a methyl group, glycosyl group, acyl group, phosphorus-containing, or other groups, from one compound (generally regarded as the donor) to another compound (generally regarded as the acceptor). Transferase is the systematic name for any enzyme of EC class 2.
	MOLECULAR FUNCTION	GO:0046872	metal ion binding	1.96374e-14	0.439682	3.38108		Gly-zipper_YMGG	Interacting selectively and non-covalently with any metal ion.
	MOLECULAR FUNCTION	GO:0016301	kinase activity	4.17804e-21	2.5303625371584e-08	4.35807		DUF4407	Catalysis of the transfer of a phosphate group, usually from ATP, to a substrate molecule.
NC_024711.1_55	CELLULAR COMPONENT	GO:0042729	DASH complex	177.538	0.0504093	11.8754		DASH_Spc34	A large protein complex, containing around 8-10 subunits in yeast, including Duo1p, Dam1p, Dad1p and Ask1p. The complex forms part of the kinetochore, associates with microtubules when the kinetochore attaches to the spindle, and plays a role in spindle attachment, chromosome segregation and spindle stability.
	CELLULAR COMPONENT	GO:0005876	spindle microtubule	171.967	0.0504093	11.6234		DASH_Spc34	Any microtubule that is part of a mitotic or meiotic spindle; anchored at one spindle pole.
	CELLULAR COMPONENT	GO:0016021	integral component of membrane	76.479	0.119167	3.66544		BLOC1_2,CENP-H,DASH_Spc34,DUF1664,DUF573,DUF948,DivIC,NPV_P10,Prefoldin_2,Syntaxin_2,TolA_bind_tri,XhlA	The component of a membrane consisting of the gene products and protein complexes having at least some part of their peptide sequence embedded in the hydrophobic region of the membrane.
	CELLULAR COMPONENT	GO:0016020	membrane	64.6062	0.335837	2.54805		BLOC1_2,CENP-H,DASH_Spc34,DUF1664,DUF489,DUF573,DUF948,DivIC,NPV_P10,Prefoldin_2,Syntaxin_2,TolA_bind_tri,XhlA,ZapB	A lipid bilayer along with all the proteins and protein complexes embedded in it an attached to it.
	MOLECULAR FUNCTION	GO:0030674	protein binding, bridging	53.3565	0.0476838	10.1966		Fib_alpha	The binding activity of a molecule that brings together two or more protein molecules, or a protein and another macromolecule or complex, through a selective, non-covalent, often stoichiometric interaction, permitting those molecules to function in a coordinated way.
	CELLULAR COMPONENT	GO:0005737	cytoplasm	27.5134	0.203588	3.38641		BLOC1_2,DASH_Spc34,DUF489,DUF948,DivIC,Fib_alpha,Prefoldin_2,Syntaxin_2,ZapB	All of the contents of a cell excluding the plasma membrane and nucleus, but including other subcellular structures.
	MOLECULAR FUNCTION	GO:0005484	SNAP receptor activity	19.3794	0.0603397	10.2763		Syntaxin_2	Acting as a marker to identify a membrane and interacting selectively with one or more SNAREs on another membrane to mediate membrane fusion.
	MOLECULAR FUNCTION	GO:0051082	unfolded protein binding	18.514	0.0677911	7.48138		DUF1664,Prefoldin_2	Interacting selectively and non-covalently with an unfolded protein.
	MOLECULAR FUNCTION	GO:0005198	structural molecule activity	15.8685	0.0404862	5.16313		Fib_alpha	The action of a molecule that contributes to the structural integrity of a complex or its assembly within or outside a cell.
	MOLECULAR FUNCTION	GO:0005102	receptor binding	6.28145	0.0476838	6.74927		Fib_alpha	Interacting selectively and non-covalently with one or more specific sites on a receptor molecule, a macromolecule that undergoes combination with a hormone, neurotransmitter, drug or intracellular messenger to initiate a change in cell function.
	MOLECULAR FUNCTION	GO:0051010	microtubule plus-end binding	5.93602	0.0145636	12.1609		DASH_Spc34	Interacting selectively and non-covalently with the plus end of a microtubule.
	MOLECULAR FUNCTION	GO:0050839	cell adhesion molecule binding	4.12132	0.036544	9.8378		Fib_alpha	Interacting selectively and non-covalently with a cell adhesion molecule.
	MOLECULAR FUNCTION	GO:0005515	protein binding	3.50869	0.45397	5.09593		BLOC1_2,CENP-H,DASH_Spc34,DUF489,DivIC,Fib_alpha,Prefoldin_2,Syntaxin_2,TolA_bind_tri,ZapB	Interacting selectively and non-covalently with any protein or protein complex (a complex of two or more proteins that may include other nonprotein molecules).
	CELLULAR COMPONENT	GO:0009986	cell surface	3.4166	0.026491	9.67011		Fib_alpha	The external part of the cell wall and/or plasma membrane.
	BIOLOGICAL PROCESS	GO:0007049	cell cycle	2.96865	0.118841	6.25652		CENP-H,DASH_Spc34,DUF948,DivIC,Prefoldin_2,TolA_bind_tri,ZapB	The progression of biochemical and morphological phases and events that occur in a cell during successive cell replication or nuclear replication events. Canonically, the cell cycle comprises the replication and segregation of genetic material followed by the division of the cell, but in endocycles or syncytial cells nuclear replication or nuclear division may not be followed by cell division.
	BIOLOGICAL PROCESS	GO:0051301	cell division	2.65601	0.037532	8.33664		CENP-H,DASH_Spc34,DivIC,TolA_bind_tri,ZapB	The process resulting in division and partitioning of components of a cell to form more cells; may or may not be accompanied by the physical separation of a cell into distinct, individually membrane-bounded daughter cells.
	MOLECULAR FUNCTION	GO:0046982	protein heterodimerization activity	2.54146	0.0137558	8.16919		DASH_Spc34,Syntaxin_2	Interacting selectively and non-covalently with a nonidentical protein to form a heterodimer.
	MOLECULAR FUNCTION	GO:0008017	microtubule binding	2.38106	0.0296985	8.46928		DASH_Spc34	Interacting selectively and non-covalently with microtubules, filaments composed of tubulin monomers.
	CELLULAR COMPONENT	GO:0005622	intracellular	2.25333	0.433807	1.67279		DUF573,Prefoldin_2,Syntaxin_2	The living contents of a cell; the matter contained within (but not including) the plasma membrane, usually taken to exclude large vacuoles and masses of secretory or ingested material. In eukaryotes it includes the nucleus and cytoplasm.
	MOLECULAR FUNCTION	GO:0043015	gamma-tubulin binding	1.99107	0.0132445	10.568		BLOC1_2	Interacting selectively and non-covalently with the microtubule constituent protein gamma-tubulin.
	MOLECULAR FUNCTION	GO:0042803	protein homodimerization activity	1.94645	0.0117819	8.64617		BLOC1_2,Fib_alpha	Interacting selectively and non-covalently with an identical protein to form a homodimer.
	MOLECULAR FUNCTION	GO:0015631	tubulin binding	1.80948	0.0539087	8.21773		Prefoldin_2	Interacting selectively and non-covalently with monomeric or multimeric forms of tubulin, including microtubules.
	MOLECULAR FUNCTION	GO:0003677	DNA binding	1.61516	0.0465115	3.82067		BLOC1_2,DUF573,DUF948,DivIC,Prefoldin_2,Syntaxin_2,ZapB	Any molecular function by which a gene product interacts selectively and non-covalently with DNA (deoxyribonucleic acid).
	MOLECULAR FUNCTION	GO:0008270	zinc ion binding	0.954027	0.0176345	5.25422		BLOC1_2,DUF573,Prefoldin_2	Interacting selectively and non-covalently with zinc (Zn) ions.
	MOLECULAR FUNCTION	GO:0046872	metal ion binding	0.882432	0.057438	3.38108		BLOC1_2,Fib_alpha,Prefoldin_2,TolA_bind_tri	Interacting selectively and non-covalently with any metal ion.
	MOLECULAR FUNCTION	GO:0016627	oxidoreductase activity, acting on the CH-CH group of donors	0.866424	0.0283659	6.23014		DASH_Spc34	Catalysis of an oxidation-reduction (redox) reaction in which a CH-CH group acts as a hydrogen or electron donor and reduces a hydrogen or electron acceptor.
	MOLECULAR FUNCTION	GO:0003676	nucleic acid binding	0.703454	0.0897559	3.24252		BLOC1_2,Prefoldin_2,Syntaxin_2	Interacting selectively and non-covalently with any nucleic acid.
	MOLECULAR FUNCTION	GO:0003824	catalytic activity	0.658173	0.240224	1.41465		DUF1664,DUF489,DUF573,Prefoldin_2,Syntaxin_2,TolA_bind_tri	Catalysis of a biochemical reaction at physiological temperatures. In biologically catalyzed reactions, the reactants are known as substrates, and the catalysts are naturally occurring macromolecular substances known as enzymes. Enzymes possess specific binding sites for substrates, and are usually composed wholly or largely of protein, but RNA that has catalytic activity (ribozyme) is often also…
	CELLULAR COMPONENT	GO:0005694	chromosome	0.616511	0.0898323	6.46116		CENP-H,DASH_Spc34,DUF573	A structure composed of a very long molecule of DNA and associated proteins (e.g. histones) that carries hereditary information.
	MOLECULAR FUNCTION	GO:0000166	nucleotide binding	0.614111	0.0350094	2.49621		BLOC1_2,DivIC,Prefoldin_2,Syntaxin_2,ZapB	Interacting selectively and non-covalently with a nucleotide, any compound consisting of a nucleoside that is esterified with (ortho)phosphate or an oligophosphate at any hydroxyl group on the ribose or deoxyribose.
	MOLECULAR FUNCTION	GO:0004386	helicase activity	0.596345	0.0129311	5.69686		DUF1664,Syntaxin_2	Catalysis of the reaction: NTP + H2O = NDP + phosphate, to drive the unwinding of a DNA or RNA helix.
	CELLULAR COMPONENT	GO:0005856	cytoskeleton	0.492117	0.0865789	6.5477		BLOC1_2,DASH_Spc34	Any of the various filamentous elements that form the internal framework of cells, and typically remain after treatment of the cells with mild detergent to remove membrane constituents and soluble components of the cytoplasm. The term embraces intermediate filaments, microfilaments, microtubules, the microtrabecular lattice, and other structures characterized by a polymeric filamentous nature and…
	MOLECULAR FUNCTION	GO:0016705	oxidoreductase activity, acting on paired donors, with incorporation or reduction of molecular oxygen	0.35716	0.010193	6.57132		DUF573	Catalysis of an oxidation-reduction (redox) reaction in which hydrogen or electrons are transferred from each of two donors, and molecular oxygen is reduced or incorporated into a donor.
	BIOLOGICAL PROCESS	GO:0006461	protein complex assembly	0.342266	0.0854234	8.80996		Fib_alpha	The aggregation, arrangement and bonding together of a set of components to form a protein complex.
	MOLECULAR FUNCTION	GO:0051087	chaperone binding	0.228016	0.0169157	9.1929		DivIC,Fib_alpha,Prefoldin_2	Interacting selectively and non-covalently with a chaperone protein, a class of proteins that bind to nascent or unfolded polypeptides and ensure correct folding or transport.
	MOLECULAR FUNCTION	GO:0000149	SNARE binding	0.226809	0.0189541	10.3752		Syntaxin_2	Interacting selectively and non-covalently with a SNARE (soluble N-ethylmaleimide-sensitive factor attached protein receptor) protein.
	MOLECULAR FUNCTION	GO:0008233	peptidase activity	0.201912	0.0141917	4.24372		Prefoldin_2,Syntaxin_2	Catalysis of the hydrolysis of a peptide bond. A peptide bond is a covalent bond formed when the carbon atom from the carboxyl group of one amino acid shares electrons with the nitrogen atom from the amino group of a second amino acid.
	MOLECULAR FUNCTION	GO:0016787	hydrolase activity	0.198301	0.0667269	2.62413		DUF573,Prefoldin_2,Syntaxin_2,ZapB	Catalysis of the hydrolysis of various bonds, e.g. C-O, C-N, C-C, phosphoric anhydride bonds, etc. Hydrolase is the systematic name for any enzyme of EC class 3.
	MOLECULAR FUNCTION	GO:0016853	isomerase activity	0.180843	0.0117471	4.99398		DUF573,XhlA	Catalysis of the geometric or structural changes within one molecule. Isomerase is the systematic name for any enzyme of EC class 5.
	MOLECULAR FUNCTION	GO:0005506	iron ion binding	0.17376	0.00747787	5.24617		DUF573	Interacting selectively and non-covalently with iron (Fe) ions.
	BIOLOGICAL PROCESS	GO:0007059	chromosome segregation	0.139102	0.070008	8.63295		CENP-H,DASH_Spc34	The process in which genetic material, in the form of chromosomes, is organized into specific structures and then physically separated and apportioned to two or more sets. In eukaryotes, chromosome segregation begins with the condensation of chromosomes, includes chromosome separation, and ends when chromosomes have completed movement to the spindle poles.
	MOLECULAR FUNCTION	GO:0016491	oxidoreductase activity	0.125623	0.0634552	3.0641		DUF1664,DUF948,DivIC,Prefoldin_2,TolA_bind_tri	Catalysis of an oxidation-reduction (redox) reaction, a reversible chemical reaction in which the oxidation state of an atom or atoms within a molecule is altered. One substrate acts as a hydrogen or electron donor and becomes oxidized, while the other acts as hydrogen or electron acceptor and becomes reduced.
	BIOLOGICAL PROCESS	GO:0008152	metabolic process	0.101953	0.22033	0.652622		DASH_Spc34,Prefoldin_2,TolA_bind_tri	The chemical reactions and pathways, including anabolism and catabolism, by which living organisms transform chemical substances. Metabolic processes typically transform small molecules, but also include macromolecular processes such as DNA repair and replication, and protein synthesis and degradation.
	MOLECULAR FUNCTION	GO:0030246	carbohydrate binding	0.0966158	0.00651501	6.84341		DUF4988	Interacting selectively and non-covalently with any carbohydrate, which includes monosaccharides, oligosaccharides and polysaccharides as well as substances derived from monosaccharides by reduction of the carbonyl group (alditols), by oxidation of one or more hydroxy groups to afford the corresponding aldehydes, ketones, or carboxylic acids, or by replacement of one or more hydroxy group(s) by a…
	CELLULAR COMPONENT	GO:0043231	intracellular membrane-bounded organelle	0.0933021	0.128851	3.98479		Syntaxin_2	Organized structure of distinctive morphology and function, bounded by a single or double lipid bilayer membrane and occurring within the cell. Includes the nucleus, mitochondria, plastids, vacuoles, and vesicles. Excludes the plasma membrane.
	MOLECULAR FUNCTION	GO:0016740	transferase activity	0.0906183	0.0440722	2.51199		DUF489,DUF948,DivIC,Prefoldin_2,TolA_bind_tri	Catalysis of the transfer of a group, e.g. a methyl group, glycosyl group, acyl group, phosphorus-containing, or other groups, from one compound (generally regarded as the donor) to another compound (generally regarded as the acceptor). Transferase is the systematic name for any enzyme of EC class 2.
	CELLULAR COMPONENT	GO:0005874	microtubule	0.0830456	0.0549739	8.94495		CENP-H,DASH_Spc34	Any of the long, generally straight, hollow tubes of internal diameter 12-15 nm and external diameter 24 nm found in a wide variety of eukaryotic cells; each consists (usually) of 13 protofilaments of polymeric tubulin, staggered in such a manner that the tubulin monomers are arranged in a helical pattern on the microtubular surface, and with the alpha/beta axes of the tubulin subunits parallel t…
	BIOLOGICAL PROCESS	GO:0006810	transport	0.0797955	0.172434	4.76489		Syntaxin_2	The directed movement of substances (such as macromolecules, small molecules, ions) or cellular components (such as complexes and organelles) into, out of or within a cell, or between cells, or within a multicellular organism by means of some agent such as a transporter, pore or motor protein.
	MOLECULAR FUNCTION	GO:0003723	RNA binding	0.071124	0.0287799	4.49087		Prefoldin_2,Syntaxin_2	Interacting selectively and non-covalently with an RNA molecule or a portion thereof.
	CELLULAR COMPONENT	GO:0000778	condensed nuclear chromosome kinetochore	0.07002	0.0544032	11.4416		CENP-H,DASH_Spc34	A multisubunit complex that is located at the centromeric region of a condensed nuclear chromosome and provides an attachment point for the spindle microtubules.
	MOLECULAR FUNCTION	GO:0016798	hydrolase activity, acting on glycosyl bonds	0.0617003	0.0143996	5.16918		Prefoldin_2	Catalysis of the hydrolysis of any glycosyl bond.
	CELLULAR COMPONENT	GO:0012505	endomembrane system	0.0602032	0.0501007	6.4716		Syntaxin_2	A collection of membranous structures involved in transport within the cell. The main components of the endomembrane system are endoplasmic reticulum, Golgi bodies, vesicles, cell membrane and nuclear envelope. Members of the endomembrane system pass materials through each other or though the use of vesicles.
	BIOLOGICAL PROCESS	GO:0051259	protein oligomerization	0.0512344	0.0192659	11.1564		Syntaxin_2	The process of creating protein oligomers, compounds composed of a small number, usually between three and ten, of component monomers; protein oligomers may be composed of different or identical monomers. Oligomers may be formed by the polymerization of a number of monomers or the depolymerization of a large protein polymer.
	MOLECULAR FUNCTION	GO:0005507	copper ion binding	0.036424	0.00394227	7.50538		Prefoldin_2	Interacting selectively and non-covalently with copper (Cu) ions.
	MOLECULAR FUNCTION	GO:0003779	actin binding	0.0300314	0.00281574	8.05563		DUF948	Interacting selectively and non-covalently with monomeric or multimeric forms of actin, including actin filaments.
	MOLECULAR FUNCTION	GO:0008022	protein C-terminus binding	0.0260882	0.00651715	10.9795		BLOC1_2	Interacting selectively and non-covalently with a protein C-terminus, the end of any peptide chain at which the 1-carboxy function of a constituent amino acid is not attached in peptide linkage to another amino-acid residue.
	MOLECULAR FUNCTION	GO:0044183	protein binding involved in protein folding	0.0189199	0.0056627	12.1383		Prefoldin_2	Interacting selectively and non-covalently with any protein or protein complex (a complex of two or more proteins that may include other nonprotein molecules) that contributes to the process of protein folding.
	MOLECULAR FUNCTION	GO:0016829	lyase activity	0.0140716	0.0219788	4.66455		DUF489	Catalysis of the cleavage of C-C, C-O, C-N and other bonds by other means than by hydrolysis or oxidation, or conversely adding a group to a double bond. They differ from other enzymes in that two substrates are involved in one reaction direction, but only one in the other direction. When acting on the single substrate, a molecule is eliminated and this generates either a new double bond or a new…
	MOLECULAR FUNCTION	GO:0031072	heat shock protein binding	0.0102096	0.00506023	9.17926		DUF1664	Interacting selectively and non-covalently with a heat shock protein, any protein synthesized or activated in response to heat shock.
	MOLECULAR FUNCTION	GO:0046983	protein dimerization activity	0.00791069	0.0314676	6.67101		DivIC,Syntaxin_2,ZapB	The formation of a protein dimer, a macromolecular structure consists of two noncovalently associated identical or nonidentical subunits.
	BIOLOGICAL PROCESS	GO:0010118	stomatal movement	0.00773056	0.00155712	15.1402		Syntaxin_2	The process of opening or closing of stomata, which is directly related to the stomatal conductance (measuring rate of passage of either water vapor or carbon dioxide (CO2) through stomata).
	CELLULAR COMPONENT	GO:0032153	cell division site	0.00149355	0.00124758	9.23511		DivIC,ZapB	The eventual plane of cell division (also known as cell cleavage or cytokinesis) in a dividing cell. In Eukaryotes, the cleavage apparatus, composed of septin structures and the actomyosin contractile ring, forms along this plane, and the mitotic, or meiotic, spindle is aligned perpendicular to the division plane. In bacteria, the cell division site is generally located at mid-cell and is the sit…
	CELLULAR COMPONENT	GO:0042597	periplasmic space	0.00128473	0.00201219	7.7764		TolA_bind_tri	The region between the inner (cytoplasmic) and outer membrane (Gram-negative Bacteria) or cytoplasmic membrane and cell wall (Fungi and Gram-positive Bacteria).
	MOLECULAR FUNCTION	GO:0042802	identical protein binding	0.000434366	0.0137833	8.11646		DivIC,ZapB	Interacting selectively and non-covalently with an identical protein or proteins.
	MOLECULAR FUNCTION	GO:0016874	ligase activity	1.48013e-05	0.0048183	4.65524		DivIC	Catalysis of the joining of two substances, or two groups within a single molecule, with the concomitant hydrolysis of the diphosphate bond in ATP or a similar triphosphate.
	CELLULAR COMPONENT	GO:0030428	cell septum	7.77916e-06	0.000161243	12.2048		DivIC	A structure composed of peptidoglycan and often chitin in addition to other materials. It usually forms perpendicular to the long axis of a cell or hypha and grows centripetally from the cell wall to the center of the cell and often functions in the compartmentalization of a cell into two daughter cells.
NC_024711.1_62	BIOLOGICAL PROCESS	GO:0055085	transmembrane transport	332.756	0.347239	6.45347		Osmo_CC	The process in which a solute is transported across a lipid bilayer, from one side of a membrane to the other
	CELLULAR COMPONENT	GO:0016021	integral component of membrane	251.87	0.495566	3.66544		Osmo_CC	The component of a membrane consisting of the gene products and protein complexes having at least some part of their peptide sequence embedded in the hydrophobic region of the membrane.
	BIOLOGICAL PROCESS	GO:0006810	transport	245.281	0.743437	4.76489		Osmo_CC	The directed movement of substances (such as macromolecules, small molecules, ions) or cellular components (such as complexes and organelles) into, out of or within a cell, or between cells, or within a multicellular organism by means of some agent such as a transporter, pore or motor protein.
	BIOLOGICAL PROCESS	GO:0090305	nucleic acid phosphodiester bond hydrolysis	185.704	0.228116	8.34513		RE_HindIII	The nucleic acid metabolic process in which the phosphodiester bonds between nucleotides are cleaved by hydrolysis.
	CELLULAR COMPONENT	GO:0016020	membrane	174.953	1	2.54805		Osmo_CC	A lipid bilayer along with all the proteins and protein complexes embedded in it an attached to it.
	MOLECULAR FUNCTION	GO:0022857	transmembrane transporter activity	158.594	0.379029	3.27254		Osmo_CC	Enables the transfer of a substance from one side of a membrane to the other.
	MOLECULAR FUNCTION	GO:0005215	transporter activity	130.807	0.70539	2.69915		Osmo_CC	Enables the directed movement of substances (such as macromolecules, small molecules, ions) into, out of or within a cell, or between cells.
	MOLECULAR FUNCTION	GO:0004519	endonuclease activity	117.703	0.241137	5.62768		RE_HindIII	Catalysis of the hydrolysis of ester linkages within nucleic acids by creating internal breaks.
	MOLECULAR FUNCTION	GO:0015293	symporter activity	2.83422	0.0526678	7.14609		Osmo_CC	Enables the active transport of a solute across a membrane by a mechanism whereby two or more species are transported together in the same direction in a tightly coupled process not directly linked to a form of energy other than chemiosmotic energy.
	MOLECULAR FUNCTION	GO:0004518	nuclease activity	1.52822	0.267874	4.69856		RE_HindIII	Catalysis of the hydrolysis of ester linkages within nucleic acids.
	MOLECULAR FUNCTION	GO:0016787	hydrolase activity	0.853505	0.29461	2.62413		RE_HindIII	Catalysis of the hydrolysis of various bonds, e.g. C-O, C-N, C-C, phosphoric anhydride bonds, etc. Hydrolase is the systematic name for any enzyme of EC class 3.
NC_024711.1_75	CELLULAR COMPONENT	GO:0035327	transcriptionally active chromatin	206.914	0.136299	12.8442		HTH_44	The ordered and organized complex of DNA and protein that forms regions of the chromosome that are being actively transcribed.
	CELLULAR COMPONENT	GO:0031618	nuclear pericentric heterochromatin	202.755	0.135413	12.7512		HTH_44	Nuclear heterochromatin that is located adjacent to the CENP-A rich centromere 'central core' and characterized by the modified histone H3K9me3.
	CELLULAR COMPONENT	GO:0000781	chromosome, telomeric region	134.322	0.135413	10.2817		HTH_44	The terminal region of a linear chromosome that includes the telomeric DNA repeats and associated proteins.
	CELLULAR COMPONENT	GO:0005634	nucleus	109.269	0.393474	5.2897		Globin,HTH_44	A membrane-bounded organelle of eukaryotic cells in which chromosomes are housed and replicated. In most cells, the nucleus contains all of the cell's chromosomes except the organellar chromosomes, and is the site of RNA synthesis and processing. In some species, or in specialized cell types, RNA metabolism or DNA replication may be absent.
	MOLECULAR FUNCTION	GO:0000991	transcription factor activity, core RNA polymerase II binding	88.0805	0.060508	12.562		HTH_44	Interacting selectively and non-covalently with an RNA polymerase II (Pol II) complex, typically composed of twelve subunits, in order to modulate transcription. A protein binding transcription factor may or may not also interact with the template nucleic acid (either DNA or RNA) as well.
	MOLECULAR FUNCTION	GO:0042393	histone binding	81.5793	0.0675151	9.79964		HTH_44	Interacting selectively and non-covalently with a histone, any of a group of water-soluble proteins found in association with the DNA of plant and animal chromosomes. They are involved in the condensation and coiling of chromosomes during cell division and have also been implicated in nonspecific suppression of gene activity.
	MOLECULAR FUNCTION	GO:0031491	nucleosome binding	76.0503	0.060508	10.8463		HTH_44	Interacting selectively and non-covalently with a nucleosome, a complex comprised of DNA wound around a multisubunit core and associated proteins, which forms the primary packing unit of DNA into higher order structures.
	MOLECULAR FUNCTION	GO:0003677	DNA binding	75.1072	0.102919	3.82067		Globin,HTH_44	Any molecular function by which a gene product interacts selectively and non-covalently with DNA (deoxyribonucleic acid).
	MOLECULAR FUNCTION	GO:0003676	nucleic acid binding	63.5259	0.275999	3.24252		Globin,HTH_44	Interacting selectively and non-covalently with any nucleic acid.
	MOLECULAR FUNCTION	GO:0005344	oxygen transporter activity	48.0455	0.0501835	9.96173		Globin	Enables the directed movement of oxygen into, out of or within a cell, or between cells.
	BIOLOGICAL PROCESS	GO:0032784	regulation of DNA-templated transcription, elongation	37.0281	0.0846656	11.355		HTH_44	Any process that modulates the frequency, rate or extent of transcription elongation, the extension of an RNA molecule after transcription initiation and promoter clearance by the addition of ribonucleotides catalyzed by a DNA-dependent RNA polymerase.
	MOLECULAR FUNCTION	GO:0019825	oxygen binding	34.1759	0.0538685	9.18224		Globin	Interacting selectively and non-covalently with oxygen (O2).
	BIOLOGICAL PROCESS	GO:0006357	regulation of transcription from RNA polymerase II promoter	33.6077	0.157995	9.67824		Globin,HTH_44	Any process that modulates the frequency, rate or extent of transcription from an RNA polymerase II promoter.
	MOLECULAR FUNCTION	GO:0003746	translation elongation factor activity	32.1256	0.0479614	7.29243		HTH_44	Functions in chain elongation during polypeptide synthesis at the ribosome.
	MOLECULAR FUNCTION	GO:0001073	transcription antitermination factor activity, DNA binding	31.9226	0.0384304	12.2212		HTH_44	Binds to DNA, typically within region of the promoter and transcribed region, to promote readthrough of a transcription termination site and thus extending the length of the RNA transcript produced. Examples of antitermination factors which bind DNA include the lambda Q protein.
	MOLECULAR FUNCTION	GO:0020037	heme binding	26.1602	0.0506851	5.31723		Globin	Interacting selectively and non-covalently with heme, any compound of iron complexed in a porphyrin (tetrapyrrole) ring.
	BIOLOGICAL PROCESS	GO:0006139	nucleobase-containing compound metabolic process	25.8402	0.434332	3.69436		HTH_44	Any cellular metabolic process involving nucleobases, nucleosides, nucleotides and nucleic acids.
	MOLECULAR FUNCTION	GO:0046872	metal ion binding	11.4537	0.0791693	3.38108		Globin	Interacting selectively and non-covalently with any metal ion.
	BIOLOGICAL PROCESS	GO:0006325	chromatin organization	9.95266	0.390219	9.34746		HTH_44	Any process that results in the specification, formation or maintenance of the physical structure of eukaryotic chromatin.
	BIOLOGICAL PROCESS	GO:0030702	chromatin silencing at centromere	9.01076	0.0226064	14.4028		HTH_44	Repression of transcription of centromeric DNA by altering the structure of chromatin.
	BIOLOGICAL PROCESS	GO:0000183	chromatin silencing at rDNA	8.86243	0.0226064	14.1657		HTH_44	Repression of transcription of ribosomal DNA by altering the structure of chromatin.
	BIOLOGICAL PROCESS	GO:0030466	chromatin silencing at silent mating-type cassette	8.62413	0.0226064	13.7848		HTH_44	Repression of transcription at silent mating-type loci by alteration of the structure of chromatin.
	BIOLOGICAL PROCESS	GO:0006348	chromatin silencing at telomere	8.18717	0.0226064	13.0864		HTH_44	Repression of transcription of telomeric DNA by altering the structure of chromatin.
	MOLECULAR FUNCTION	GO:0016491	oxidoreductase activity	3.61678	0.0819324	3.0641		Globin	Catalysis of an oxidation-reduction (redox) reaction, a reversible chemical reaction in which the oxidation state of an atom or atoms within a molecule is altered. One substrate acts as a hydrogen or electron donor and becomes oxidized, while the other acts as hydrogen or electron acceptor and becomes reduced.
	MOLECULAR FUNCTION	GO:0003700	transcription factor activity, sequence-specific DNA binding	2.65672	0.0596987	5.14761		Globin,HTH_44	Interacting selectively and non-covalently with a specific DNA sequence in order to modulate transcription. The transcription factor may or may not also interact selectively with a protein or macromolecular complex.
	MOLECULAR FUNCTION	GO:0005506	iron ion binding	2.58324	0.0195876	5.24617		Globin	Interacting selectively and non-covalently with iron (Fe) ions.
	CELLULAR COMPONENT	GO:0000790	nuclear chromatin	1.63747	0.149432	9.6078		HTH_44	The ordered and organized complex of DNA, protein, and sometimes RNA, that forms the chromosome in the nucleus.
	MOLECULAR FUNCTION	GO:0044822	poly(A) RNA binding	1.48371	0.016023	8.27634		HTH_44	Interacting non-covalently with a poly(A) RNA, a RNA molecule which has a tail of adenine bases.
	BIOLOGICAL PROCESS	GO:0006368	transcription elongation from RNA polymerase II promoter	0.761396	0.0531665	12.1747		HTH_44	The extension of an RNA molecule after transcription initiation and promoter clearance at an RNA polymerase II promoter by the addition of ribonucleotides catalyzed by RNA polymerase II.
	MOLECULAR FUNCTION	GO:0003682	chromatin binding	0.743884	0.0671649	8.76515		HTH_44	Interacting selectively and non-covalently with chromatin, the network of fibers of DNA, protein, and sometimes RNA, that make up the chromosomes of the eukaryotic nucleus during interphase.
	MOLECULAR FUNCTION	GO:0000166	nucleotide binding	0.289239	0.0250173	2.49621		Globin,HTH_44	Interacting selectively and non-covalently with a nucleotide, any compound consisting of a nucleoside that is esterified with (ortho)phosphate or an oligophosphate at any hydroxyl group on the ribose or deoxyribose.
	CELLULAR COMPONENT	GO:0005694	chromosome	0.27694	0.457579	6.46116		Globin	A structure composed of a very long molecule of DNA and associated proteins (e.g. histones) that carries hereditary information.
	CELLULAR COMPONENT	GO:0005703	polytene chromosome puff	0.240485	0.0147019	14.3838		HTH_44	A swelling at a site along the length of a polytene chromosome, thought to be the site of active transcription.
	CELLULAR COMPONENT	GO:0005705	polytene chromosome interband	0.236735	0.0147019	14.1595		HTH_44	A stretch of less tightly packed chromatin along the polytene chromosome, found between bands.
	CELLULAR COMPONENT	GO:0043209	myelin sheath	0.234946	0.00705048	11.6209		Globin	An electrically insulating fatty layer that surrounds the axons of many neurons. It is an outgrowth of glial cells: Schwann cells supply the myelin for peripheral neurons while oligodendrocytes supply it to those of the central nervous system.
	MOLECULAR FUNCTION	GO:0008270	zinc ion binding	0.206405	0.00964182	5.25422		Globin,HTH_44	Interacting selectively and non-covalently with zinc (Zn) ions.
	CELLULAR COMPONENT	GO:0005737	cytoplasm	0.175871	0.125811	3.38641		Globin	All of the contents of a cell excluding the plasma membrane and nucleus, but including other subcellular structures.
	MOLECULAR FUNCTION	GO:0051213	dioxygenase activity	0.171532	0.0124677	7.01434		Globin	Catalysis of an oxidation-reduction (redox) reaction in which both atoms of oxygen from one molecule of O2 are incorporated into the (reduced) product(s) of the reaction. The two atoms of oxygen may be distributed between two different products.
	BIOLOGICAL PROCESS	GO:0006351	transcription, DNA-templated	0.16737	0.364656	6.35117		Globin,HTH_44	The cellular synthesis of RNA on a template of DNA.
	BIOLOGICAL PROCESS	GO:0006342	chromatin silencing	0.105392	0.0959195	11.7355		HTH_44	Repression of transcription by altering the structure of chromatin, e.g. by conversion of large regions of DNA into an inaccessible state often called heterochromatin.
	MOLECULAR FUNCTION	GO:0005515	protein binding	0.0928748	0.0806635	5.09593		Globin,HTH_44	Interacting selectively and non-covalently with any protein or protein complex (a complex of two or more proteins that may include other nonprotein molecules).
	BIOLOGICAL PROCESS	GO:0006366	transcription from RNA polymerase II promoter	0.0581381	0.194833	9.15344		HTH_44	The synthesis of RNA from a DNA template by RNA polymerase II, originating at an RNA polymerase II promoter. Includes transcription of messenger RNA (mRNA) and certain small nuclear RNAs (snRNAs).
	MOLECULAR FUNCTION	GO:0005215	transporter activity	0.0523848	0.0629171	2.69915		Globin	Enables the directed movement of substances (such as macromolecules, small molecules, ions) into, out of or within a cell, or between cells.
	MOLECULAR FUNCTION	GO:0004497	monooxygenase activity	0.0523206	0.00961377	6.3507		Globin	Catalysis of the incorporation of one atom from molecular oxygen into a compound and the reduction of the other atom of oxygen to water.
	CELLULAR COMPONENT	GO:0005622	intracellular	0.0490711	0.835413	1.67279		Globin	The living contents of a cell; the matter contained within (but not including) the plasma membrane, usually taken to exclude large vacuoles and masses of secretory or ingested material. In eukaryotes it includes the nucleus and cytoplasm.
	CELLULAR COMPONENT	GO:0005623	cell	0.0453419	0.886663	1.05188		Globin	The basic structural and functional unit of all organisms. Includes the plasma membrane and any external encapsulating structures such as the cell wall and cell envelope.
	BIOLOGICAL PROCESS	GO:0006355	regulation of transcription, DNA-templated	0.0295976	0.323442	7.06376		Globin,HTH_44	Any process that modulates the frequency, rate or extent of cellular DNA-templated transcription.
	MOLECULAR FUNCTION	GO:0016787	hydrolase activity	0.0276168	0.0254285	2.62413		HTH_44	Catalysis of the hydrolysis of various bonds, e.g. C-O, C-N, C-C, phosphoric anhydride bonds, etc. Hydrolase is the systematic name for any enzyme of EC class 3.
	MOLECULAR FUNCTION	GO:0003824	catalytic activity	0.0276114	0.145834	1.41465		Globin	Catalysis of a biochemical reaction at physiological temperatures. In biologically catalyzed reactions, the reactants are known as substrates, and the catalysts are naturally occurring macromolecular substances known as enzymes. Enzymes possess specific binding sites for substrates, and are usually composed wholly or largely of protein, but RNA that has catalytic activity (ribozyme) is often also…
	MOLECULAR FUNCTION	GO:0070025	carbon monoxide binding	0.0213385	0.00323794	15.3704		Globin	Interacting selectively and non-covalently with carbon monoxide (CO).
	MOLECULAR FUNCTION	GO:0031720	haptoglobin binding	0.0162679	0.00328405	16.9798		Globin	Interacting selectively and non-covalently with a haptoglobin, any alpha2 globulin of blood plasma that can combine with free oxyhemoglobin to form a stable complex.
	MOLECULAR FUNCTION	GO:0030492	hemoglobin binding	0.0130978	0.0096686	13.1585		Globin	Interacting selectively and non-covalently with hemoglobin, an oxygen carrying, conjugated protein containing four heme groups and globin.
	MOLECULAR FUNCTION	GO:0000981	RNA polymerase II transcription factor activity, sequence-specific DNA binding	0.0114064	0.0031834	7.68271		Globin	Interacting selectively and non-covalently with a specific DNA sequence in order to modulate transcription by RNA polymerase II. The transcription factor may or may not also interact selectively with a protein or macromolecular complex.
	MOLECULAR FUNCTION	GO:0030246	carbohydrate binding	0.00631071	0.0031834	6.84341		Globin	Interacting selectively and non-covalently with any carbohydrate, which includes monosaccharides, oligosaccharides and polysaccharides as well as substances derived from monosaccharides by reduction of the carbonyl group (alditols), by oxidation of one or more hydroxy groups to afford the corresponding aldehydes, ketones, or carboxylic acids, or by replacement of one or more hydroxy group(s) by a…
	MOLECULAR FUNCTION	GO:0016829	lyase activity	0.00624419	0.0128523	4.66455		Globin	Catalysis of the cleavage of C-C, C-O, C-N and other bonds by other means than by hydrolysis or oxidation, or conversely adding a group to a double bond. They differ from other enzymes in that two substrates are involved in one reaction direction, but only one in the other direction. When acting on the single substrate, a molecule is eliminated and this generates either a new double bond or a new…
	MOLECULAR FUNCTION	GO:0016874	ligase activity	0.00617899	0.0031834	4.65524		Globin	Catalysis of the joining of two substances, or two groups within a single molecule, with the concomitant hydrolysis of the diphosphate bond in ATP or a similar triphosphate.
	BIOLOGICAL PROCESS	GO:0008152	metabolic process	0.0046699	0.63812	0.652622		Globin	The chemical reactions and pathways, including anabolism and catabolism, by which living organisms transform chemical substances. Metabolic processes typically transform small molecules, but also include macromolecular processes such as DNA repair and replication, and protein synthesis and degradation.
	MOLECULAR FUNCTION	GO:0016740	transferase activity	0.00342029	0.0192453	2.51199		Globin	Catalysis of the transfer of a group, e.g. a methyl group, glycosyl group, acyl group, phosphorus-containing, or other groups, from one compound (generally regarded as the donor) to another compound (generally regarded as the acceptor). Transferase is the systematic name for any enzyme of EC class 2.
NC_024711.1_77	CELLULAR COMPONENT	GO:0005829	cytosol	30.0798	0.333333	7.35016		YicC_N	The part of the cytoplasm that does not contain organelles but which does contain other particulate matter, such as protein complexes.
	CELLULAR COMPONENT	GO:0016021	integral component of membrane	15.0004	0.333333	3.66544		YicC_N	The component of a membrane consisting of the gene products and protein complexes having at least some part of their peptide sequence embedded in the hydrophobic region of the membrane.
	BIOLOGICAL PROCESS	GO:0071805	potassium ion transmembrane transport	13.7368	0.102004	10.7156		YicC_N	A process in which a potassium ion is transported from one side of a membrane to the other.
	CELLULAR COMPONENT	GO:0016020	membrane	10.4276	0.666667	2.54805		YicC_N	A lipid bilayer along with all the proteins and protein complexes embedded in it an attached to it.
	MOLECULAR FUNCTION	GO:0047922	gentisate 1,2-dioxygenase activity	9.56909	0.0553735	14.0757		YicC_N	Catalysis of the reaction: 2,5-dihydroxybenzoate + O(2) = 3-maleylpyruvate + H(+).
	BIOLOGICAL PROCESS	GO:0055114	oxidation-reduction process	7.79517	0.100819	6.22451		YicC_N	A metabolic process that results in the removal or addition of one or more electrons to or from a substance, with or without the concomitant removal or addition of a proton or protons.
	MOLECULAR FUNCTION	GO:0004614	phosphoglucomutase activity	7.25509	0.0553735	10.6719		YicC_N	Catalysis of the reaction: alpha-D-glucose 1-phosphate = alpha-D-glucose 6-phosphate.
	MOLECULAR FUNCTION	GO:0004385	guanylate kinase activity	6.77791	0.0553735	9.96998		YicC_N	Catalysis of the reaction: ATP + GMP = ADP + GDP.
	MOLECULAR FUNCTION	GO:0008556	potassium-transporting ATPase activity	6.71736	0.0566833	9.42957		YicC_N	Catalysis of the transfer of a solute or solutes from one side of a membrane to the other according to the reaction: ATP + H2O + K+(out) = ADP + phosphate + K+(in).
	MOLECULAR FUNCTION	GO:0052834	inositol monophosphate phosphatase activity	6.43968	0.221494	9.47247		YicC_N	Catalysis of the reaction: myo-inositol phosphate + H2O = myo-inositol + phosphate.
	MOLECULAR FUNCTION	GO:0030983	mismatched DNA binding	5.90555	0.0553735	8.68679		YicC_N	Interacting selectively and non-covalently with double-stranded DNA containing one or more mismatches.
	BIOLOGICAL PROCESS	GO:0016311	dephosphorylation	5.61812	0.0996471	9.18454		YicC_N	The process of removing one or more phosphoric (ester or anhydride) residues from a molecule.
	BIOLOGICAL PROCESS	GO:0016310	phosphorylation	4.03511	0.199294	6.59662		YicC_N	The process of introducing a phosphate group into a molecule, usually with the formation of a phosphoric ester, a phosphoric anhydride or a phosphoric amide.
	MOLECULAR FUNCTION	GO:0016616	oxidoreductase activity, acting on the CH-OH group of donors, NAD or NADP as acceptor	4.00702	0.0553735	5.89413		YicC_N	Catalysis of an oxidation-reduction (redox) reaction in which a CH-OH group acts as a hydrogen or electron donor and reduces NAD+ or NADP.
	MOLECULAR FUNCTION	GO:0004386	helicase activity	3.87291	0.0553735	5.69686		YicC_N	Catalysis of the reaction: NTP + H2O = NDP + phosphate, to drive the unwinding of a DNA or RNA helix.
	MOLECULAR FUNCTION	GO:0016301	kinase activity	2.96275	0.110747	4.35807		YicC_N	Catalysis of the transfer of a phosphate group, usually from ATP, to a substrate molecule.
	MOLECULAR FUNCTION	GO:0005524	ATP binding	2.7394	0.0553735	4.02952		YicC_N	Interacting selectively and non-covalently with ATP, adenosine 5'-triphosphate, a universally important coenzyme and enzyme regulator.
	MOLECULAR FUNCTION	GO:0052832	inositol monophosphate 3-phosphatase activity	2.56439	0.0553735	11.3163		YicC_N	Catalysis of the reaction: myo-inositol 3-phosphate + H2O = myo-inositol + phosphate.
	MOLECULAR FUNCTION	GO:0052833	inositol monophosphate 4-phosphatase activity	2.5627	0.0553735	11.3088		YicC_N	Catalysis of the reaction: myo-inositol 4-phosphate + H2O = myo-inositol + phosphate.
	MOLECULAR FUNCTION	GO:0008934	inositol monophosphate 1-phosphatase activity	2.29387	0.0553735	10.1225		YicC_N	Catalysis of the reaction: myo-inositol 1-phosphate + H2O = myo-inositol + phosphate.
	MOLECULAR FUNCTION	GO:0003824	catalytic activity	0.961725	0.889253	1.41465		YicC_N	Catalysis of a biochemical reaction at physiological temperatures. In biologically catalyzed reactions, the reactants are known as substrates, and the catalysts are naturally occurring macromolecular substances known as enzymes. Enzymes possess specific binding sites for substrates, and are usually composed wholly or largely of protein, but RNA that has catalytic activity (ribozyme) is often also…
	MOLECULAR FUNCTION	GO:0016853	isomerase activity	0.841297	0.110747	4.99398		YicC_N	Catalysis of the geometric or structural changes within one molecule. Isomerase is the systematic name for any enzyme of EC class 5.
	BIOLOGICAL PROCESS	GO:0008152	metabolic process	0.79841	0.897996	0.652622		YicC_N	The chemical reactions and pathways, including anabolism and catabolism, by which living organisms transform chemical substances. Metabolic processes typically transform small molecules, but also include macromolecular processes such as DNA repair and replication, and protein synthesis and degradation.
	MOLECULAR FUNCTION	GO:0016491	oxidoreductase activity	0.525321	0.166445	3.0641		YicC_N	Catalysis of an oxidation-reduction (redox) reaction, a reversible chemical reaction in which the oxidation state of an atom or atoms within a molecule is altered. One substrate acts as a hydrogen or electron donor and becomes oxidized, while the other acts as hydrogen or electron acceptor and becomes reduced.
	MOLECULAR FUNCTION	GO:0016787	hydrolase activity	0.482563	0.390566	2.62413		YicC_N	Catalysis of the hydrolysis of various bonds, e.g. C-O, C-N, C-C, phosphoric anhydride bonds, etc. Hydrolase is the systematic name for any enzyme of EC class 3.
	MOLECULAR FUNCTION	GO:0016740	transferase activity	0.423176	0.166121	2.51199		YicC_N	Catalysis of the transfer of a group, e.g. a methyl group, glycosyl group, acyl group, phosphorus-containing, or other groups, from one compound (generally regarded as the donor) to another compound (generally regarded as the acceptor). Transferase is the systematic name for any enzyme of EC class 2.
NC_024711.1_87	BIOLOGICAL PROCESS	GO:0015074	DNA integration	23.72	0.132011	9.67439		DUF3435	The process in which a segment of DNA is incorporated into another, usually larger, DNA molecule such as a chromosome.
	BIOLOGICAL PROCESS	GO:0006310	DNA recombination	21.4959	0.132011	8.76728		DUF3435	Any process in which a new genotype is formed by reassortment of genes resulting in gene combinations different from those that were present in the parents. In eukaryotes genetic recombination can occur by chromosome assortment, intrachromosomal recombination, or nonreciprocal interchromosomal recombination. Intrachromosomal recombination occurs by crossing over. In bacteria it may occur by genet…
	MOLECULAR FUNCTION	GO:0003677	DNA binding	19.5349	0.153094	3.82067		DUF3435	Any molecular function by which a gene product interacts selectively and non-covalently with DNA (deoxyribonucleic acid).
	CELLULAR COMPONENT	GO:0005871	kinesin complex	18.0763	0.129696	11.5179		DUF3435	Any complex that includes a dimer of molecules from the kinesin superfamily, a group of related proteins that contain an extended region of predicted alpha-helical coiled coil in the main chain that likely produces dimerization. The native complexes of several kinesin family members have also been shown to contain additional peptides, often designated light chains as all of the noncatalytic subun…
	CELLULAR COMPONENT	GO:0000159	protein phosphatase type 2A complex	17.883	0.129696	11.3947		DUF3435	A protein complex that has protein serine/threonine phosphatase activity that is polycation-stimulated (PCS), being directly stimulated by protamine, polylysine, or histone H1; it constitutes a subclass of several enzymes activated by different histones and polylysine, and consists of catalytic, scaffolding, and regulatory subunits. The catalytic and scaffolding subunits form the core enzyme, and…
	MOLECULAR FUNCTION	GO:0046872	metal ion binding	11.5677	0.13137	3.38108		DUF3435	Interacting selectively and non-covalently with any metal ion.
	CELLULAR COMPONENT	GO:0005576	extracellular region	10.283	0.129696	6.55207		DUF3435	The space external to the outermost structure of a cell. For cells without external protective or external encapsulating structures this refers to space outside of the plasma membrane. This term covers the host cell environment outside an intracellular parasite.
	CELLULAR COMPONENT	GO:0016021	integral component of membrane	10.0333	0.171284	3.66544		DUF3435	The component of a membrane consisting of the gene products and protein complexes having at least some part of their peptide sequence embedded in the hydrophobic region of the membrane.
	CELLULAR COMPONENT	GO:0005634	nucleus	9.28746	0.13718	5.2897		DUF3435	A membrane-bounded organelle of eukaryotic cells in which chromosomes are housed and replicated. In most cells, the nucleus contains all of the cell's chromosomes except the organellar chromosomes, and is the site of RNA synthesis and processing. In some species, or in specialized cell types, RNA metabolism or DNA replication may be absent.
	CELLULAR COMPONENT	GO:0016020	membrane	6.97469	0.342568	2.54805		DUF3435	A lipid bilayer along with all the proteins and protein complexes embedded in it an attached to it.
	MOLECULAR FUNCTION	GO:0008131	primary amine oxidase activity	4.4539	0.0337235	10.9143		DUF3435	Catalysis of the reaction: a primary amine + H2O + O2 = an aldehyde + NH3 + hydrogen peroxide.
	MOLECULAR FUNCTION	GO:0019888	protein phosphatase regulator activity	4.04074	0.0337235	9.90185		DUF3435	Modulates the activity of a protein phosphatase, an enzyme which catalyzes of the removal of a phosphate group from a protein substrate molecule.
	MOLECULAR FUNCTION	GO:0008061	chitin binding	3.85346	0.0337235	9.44294		DUF3435	Interacting selectively and non-covalently with chitin, a linear polysaccharide consisting of beta-(1->4)-linked N-acetyl-D-glucosamine residues.
	MOLECULAR FUNCTION	GO:0004568	chitinase activity	3.76058	0.0337235	9.21533		DUF3435	Catalysis of the hydrolysis of (1->4)-beta linkages of N-acetyl-D-glucosamine (GlcNAc) polymers of chitin and chitodextrins.
	MOLECULAR FUNCTION	GO:0003777	microtubule motor activity	3.4995	0.0337235	8.57555		DUF3435	Catalysis of movement along a microtubule, coupled to the hydrolysis of a nucleoside triphosphate (usually ATP).
	BIOLOGICAL PROCESS	GO:0005975	carbohydrate metabolic process	3.48741	0.129499	6.5527		DUF3435	The chemical reactions and pathways involving carbohydrates, any of a group of organic compounds based of the general formula Cx(H2O)y. Includes the formation of carbohydrate derivatives by the addition of a carbohydrate residue to another molecule.
	MOLECULAR FUNCTION	GO:0048038	quinone binding	3.19836	0.0337235	7.83761		DUF3435	Interacting selectively and non-covalently with a quinone, any member of a class of diketones derivable from aromatic compounds by conversion of two CH groups into CO groups with any necessary rearrangement of double bonds.
	MOLECULAR FUNCTION	GO:0005507	copper ion binding	3.06279	0.0337235	7.50538		DUF3435	Interacting selectively and non-covalently with copper (Cu) ions.
	MOLECULAR FUNCTION	GO:0003746	translation elongation factor activity	2.97589	0.0337235	7.29243		DUF3435	Functions in chain elongation during polypeptide synthesis at the ribosome.
	MOLECULAR FUNCTION	GO:0046983	protein dimerization activity	2.7223	0.0337235	6.67101		DUF3435	The formation of a protein dimer, a macromolecular structure consists of two noncovalently associated identical or nonidentical subunits.
	MOLECULAR FUNCTION	GO:0003924	GTPase activity	2.71941	0.0337235	6.66394		DUF3435	Catalysis of the reaction: GTP + H2O = GDP + phosphate.
	CELLULAR COMPONENT	GO:0005622	intracellular	2.68498	0.527735	1.67279		DUF3435	The living contents of a cell; the matter contained within (but not including) the plasma membrane, usually taken to exclude large vacuoles and masses of secretory or ingested material. In eukaryotes it includes the nucleus and cytoplasm.
	MOLECULAR FUNCTION	GO:0005525	GTP binding	2.46996	0.0337235	6.05265		DUF3435	Interacting selectively and non-covalently with GTP, guanosine triphosphate.
	MOLECULAR FUNCTION	GO:0004672	protein kinase activity	2.3754	0.0352721	5.32102		DUF3435	Catalysis of the phosphorylation of an amino acid residue in a protein, usually according to the reaction: a protein + ATP = a phosphoprotein + ADP.
	MOLECULAR FUNCTION	GO:0004553	hydrolase activity, hydrolyzing O-glycosyl compounds	2.3741	0.0678282	5.68846		DUF3435	Catalysis of the hydrolysis of any O-glycosyl bond.
	MOLECULAR FUNCTION	GO:0043565	sequence-specific DNA binding	2.37226	0.0337235	5.81325		DUF3435	Interacting selectively and non-covalently with DNA of a specific nucleotide composition, e.g. GC-rich DNA binding, or with a specific sequence motif or type of DNA e.g. promotor binding or rDNA binding.
	MOLECULAR FUNCTION	GO:0016798	hydrolase activity, acting on glycosyl bonds	2.15738	0.101933	5.16918		DUF3435	Catalysis of the hydrolysis of any glycosyl bond.
	MOLECULAR FUNCTION	GO:0003700	transcription factor activity, sequence-specific DNA binding	2.10063	0.0337235	5.14761		DUF3435	Interacting selectively and non-covalently with a specific DNA sequence in order to modulate transcription. The transcription factor may or may not also interact selectively with a protein or macromolecular complex.
	MOLECULAR FUNCTION	GO:0005524	ATP binding	1.79885	0.0352721	4.02952		DUF3435	Interacting selectively and non-covalently with ATP, adenosine 5'-triphosphate, a universally important coenzyme and enzyme regulator.
	MOLECULAR FUNCTION	GO:0003676	nucleic acid binding	1.48032	0.222487	3.24252		DUF3435	Interacting selectively and non-covalently with any nucleic acid.
	MOLECULAR FUNCTION	GO:0005215	transporter activity	1.10147	0.0337235	2.69915		DUF3435	Enables the directed movement of substances (such as macromolecules, small molecules, ions) into, out of or within a cell, or between cells.
	MOLECULAR FUNCTION	GO:0016829	lyase activity	0.632121	0.0337235	4.66455		DUF3435	Catalysis of the cleavage of C-C, C-O, C-N and other bonds by other means than by hydrolysis or oxidation, or conversely adding a group to a double bond. They differ from other enzymes in that two substrates are involved in one reaction direction, but only one in the other direction. When acting on the single substrate, a molecule is eliminated and this generates either a new double bond or a new…
	MOLECULAR FUNCTION	GO:0003824	catalytic activity	0.617523	0.374806	1.41465		DUF3435	Catalysis of a biochemical reaction at physiological temperatures. In biologically catalyzed reactions, the reactants are known as substrates, and the catalysts are naturally occurring macromolecular substances known as enzymes. Enzymes possess specific binding sites for substrates, and are usually composed wholly or largely of protein, but RNA that has catalytic activity (ribozyme) is often also…
	MOLECULAR FUNCTION	GO:0016491	oxidoreductase activity	0.415234	0.0674471	3.0641		DUF3435	Catalysis of an oxidation-reduction (redox) reaction, a reversible chemical reaction in which the oxidation state of an atom or atoms within a molecule is altered. One substrate acts as a hydrogen or electron donor and becomes oxidized, while the other acts as hydrogen or electron acceptor and becomes reduced.
	MOLECULAR FUNCTION	GO:0016787	hydrolase activity	0.367804	0.203485	2.62413		DUF3435	Catalysis of the hydrolysis of various bonds, e.g. C-O, C-N, C-C, phosphoric anhydride bonds, etc. Hydrolase is the systematic name for any enzyme of EC class 3.
	BIOLOGICAL PROCESS	GO:0008152	metabolic process	0.347332	0.784979	0.652622		DUF3435	The chemical reactions and pathways, including anabolism and catabolism, by which living organisms transform chemical substances. Metabolic processes typically transform small molecules, but also include macromolecular processes such as DNA repair and replication, and protein synthesis and degradation.

## Sheet: I-TASSER
id PRODIGAL	id i-tasser	max TM-score	max C-score	RMSD	top structural analogs consensus and comments on their consensuc function
NC_024711.1_1	S491543	0.675	-1.73	2.15	Short protein; inconsistent results
NC_024711.1_3	S491808	0.51	-3.88	4.26	Short protein; inconsistent results
NC_024711.1_4	S491768	0.67	-1.98	2.54	Short protein; inconsistent results
NC_024711.1_5	S491809	0.504	-2.81	3.59	Short protein; inconsistent results
NC_024711.1_6	S491643	0.62	-4.11	3.32	Matches with a portion of apoptosome subunit; other hits are glycosaminoglycan lyases (e.g. chondroitin lyase, hyaluronate lyase)
NC_024711.1_7	S492101	0.435	-2.6	3.57	Short protein; inconsistent results
NC_024711.1_8	S491602	0.911	-2.23	1.91	Similar to integral and pore-related proteins, many of which are toxins
NC_024711.1_9	S491765	0.531	-4.05	3.91	Ribosome-deactivating hydrolases
NC_024711.1_10	S491766	0.706	-4.15	2.99	Transcription regulators
NC_024711.1_11	S491812	0.75	-2.8	2.41	Short protein; inconsistent results
NC_024711.1_12	S491311	0.569	-3.41	4.19	Uncertain: hydrolases, transferases and kinases
NC_024711.1_13	S491142	0.637	-2.84	3.15	Transport proteins, channels. Many of the hits are mammalian odorant-binding proteins
NC_024711.1_19	S491396	0.578	-4.68	5.23	Dihydropteroate synthase
NC_024711.1_22	S490942	0.681	-2.81	3.22	Hydrolases, possibly part of caspases
NC_024711.1_23	S491363	0.724	-3.52	3.49	Acil transferases, part of fatty acid synthases
NC_024711.1_25	S491395	0.713	-3.12	3.35	Centriole protein SAS-6
NC_024711.1_29	S491514	0.475	-3.88	4.09	Enzymes: hydrolases, transferases, kinases
NC_024711.1_30	S492022	0.75	-1.58	1.77	Short protein; inconsistent results
NC_024711.1_32	S492024	0.805	-0.9	1.11	Short protein; inconsistent results
NC_024711.1_39	S491642	0.775	-3.67	2.83	disulfide oxidoreductase and other enzymes
NC_024711.1_41	S491913	0.513	-2.66	3.19	Short protein; inconsistent results
NC_024711.1_43	S492026	0.567	-2.55	3.17	Short protein; inconsistent results
NC_024711.1_48	S490938	0.863	-1.87	2	Human dinein
NC_024711.1_49	S492079	0.904	-1.78	1.76	Exocytosis/endocytosis-related proteins
NC_024711.1_50	S491767	0.804	-4.04	2.63	Top hit is a protein-binding protein. Other hits are various enzymes
NC_024711.1_55	S492027	0.772	-2.13	2.34	Short protein; inconsistent results
NC_024711.1_60	S491427	0.644	-4.15	3.69	DNA binding protein, involved in DNA replication
NC_024711.1_61	S491513	0.592	-3.97	3.87	A protein with enzymatic properties, most probably a lyase
NC_024711.1_62	S491564	0.582	-3.75	4.07	Hydrolases and C. botulinum toxins
NC_024711.1_70	S491423	0.606	-4.69	4.51	Enzymes: lyases, hydrolases, transferases
NC_024711.1_71	S491541	0.695	-3.17	2.75	Short protein; inconsistent results
NC_024711.1_74	S490916	0.62	-3.71	3.37	Amino acid kinase, probably histidine kinase, ATP-binding pocket
NC_024711.1_75	S490941	0.831	-2.99	3.22	Small portion of fatty acid synthase
NC_024711.1_77	S490937	0.752	-2.94	4.04	Big proteic complexes, especially apoptosome
NC_024711.1_80	S491310	0.847	-2.94	2.27	Small portion of fatty acid synthase
NC_024711.1_83	S492037	0.536	-2.58	2.63	Bacterial flagellin
NC_024711.1_86	S491354	0.642	-4.06	3.9	Glutathione transferase
NC_024711.1_87	S491138	0.804	-3.02	2.13	De novo E. coli protein
NC_024711.1_88	S490940	0.861	-1.72	2.16	Proteasomes
NC_024711.1_89	S491607	0.482	-2.68	2.95	Short protein; inconsistent results
NC_024711.1_90	S492235	0.774	-1.75	1.5	Short protein; inconsistent results
NC_024711.1_92	S492143	0.432	-2.49	3.66	Short protein; inconsistent results

## Sheet: consensus
id PRODIGAL	Argot2.5	I-TASSER
NC_024711.1_12	proteolysis, aminopeptidase activity, hydrolase activity	hydrolases, transferases and kinases
NC_024711.1_13	integral component of membrane	transport proteins, channels.
NC_024711.1_50	zinc ion binding, DNA binding	protein-binding protein
NC_024711.1_62	endonuclease activity	hydrolase
